# Supplementary material for: 3-De­oxy-1,2-di-O-isopropyl­idene-5-O-tosyl-d-threo-pentofuran­ose
Source: Acta Crystallogr Sect E Struct Rep Online. 2012 Mar 17;68(Pt 4):o1109–10. doi: 10.1107/S1600536812010884 (PMC3344058; doi:10.1107/S1600536812010884)
Supplement: Supplementary file 1 [file e-68-o1109-sup1.cif]

##############################################################################
#                                                                            #
# This CIF contains the data in a paper accepted for publication in          #
# Acta Crystallographica Section E. It conforms to the requirements of       #
# Notes for Authors for Acta Crystallographica Section E, and has been       #
# peer reviewed under the auspices of the IUCr Commission on Journals.       #
#                                                                            #
# Full details of the Crystallographic Information File format               #
# are given in the paper "The Crystallographic Information File (CIF):       #
# a New Standard Archive File for Crystallography" by S. R. Hall, F. H.      #
# Allen and I. D. Brown [Acta Cryst. (1991), A47, 655-685].                  #
#                                                                            #
# The current version of the core CIF dictionary is obtainable from          #
# ftp://ftp.iucr.org/pub/cif_core.dic.                                       #
#                                                                            #
# Software is freely available for graphical display of the structure(s)     #
# in this CIF. For information consult the CIF software page                 #
# http://www.iucr.org/resources/cif/software.                                #
#                                                                            #
# This file may be used for bona fide research purposes within the           #
# scientific community so long as proper attribution is given to the journal # 
# article from which it was obtained.                                        #
#                                                                            #
##############################################################################
data_global
_audit_creation_method     'from SHELXL97 CIF and IUCr SHELXL97-template'
_journal_date_recd_electronic     2012-03-10
_journal_date_accepted     2012-03-12
_journal_name_full     'Acta Crystallographica, Section E'
_journal_year     2012
_journal_volume     68
_journal_issue      4
_journal_page_first     o1109
_journal_page_last     o1110
_journal_paper_category     QO
_journal_paper_doi     10.1107/S1600536812010884
_journal_coeditor_code     ZL2463
_publ_contact_author_name     'Alexander Y. Nazarenko'
_publ_contact_author_address
; Chemistry Department,
  State University of New York, College at Buffalo,
  1300 Elmwood Ave
  Buffalo, NY 14222-1095
  USA
;
_publ_contact_author_email     nazareay@buffalostate.edu
_publ_contact_author_fax     1-716-878-4028
_publ_contact_author_phone     1-716-878-5923
_publ_section_title
;\
3-Deoxy-1,2-di-<i>O</i>-isopropylidene-5-<i>O</i>-tosyl-<i>D</i>-<i>threo</i>-\
pentofuranose
;
loop_
    _publ_author_name
    _publ_author_footnote
    _publ_author_address
    'Doboszewski, Bogdan' .
;
Departamento de Qu\'imica
Universidade Federal Rural de Pernambuco
52171-900 Recife, PE, Brazil
;
    'Silva, Maria J. e' .
;
Departamento de Farm\'acia
Universidade Federal do Rio Grande do Norte
59010-180 Natal, RN, Brazil
;
    'Nazarenko, Alexander Y.' .
;
Chemistry Department,
State University of New York, College at Buffalo,
1300 Elmwood Ave
Buffalo, NY 14222-1095
USA
;
    'Nemykin, Victor N.' .
;
Department of Chemistry & Biochemistry
University of Minnesota Duluth
Duluth, Minnesota 55812-2496 USA
;
data_I
_audit_creation_method     SHELXL-97
_chemical_name_systematic
;
3-Deoxy-1,2-di-<i>O</i>-isopropylidene-5-<i>O</i>-tosyl-<i>D</i>-<i>threo</i>-
pentofuranose
;
_chemical_name_common     ?
_chemical_formula_moiety     'C15 H20 O6 S'
_chemical_formula_sum     'C15 H20 O6 S'
_chemical_formula_iupac     'C15 H20 O6 S'
_chemical_formula_weight     328.37
_chemical_melting_point     347.0(10)
_symmetry_cell_setting     monoclinic
_symmetry_space_group_name_H-M     'P 21'
_symmetry_space_group_name_Hall     'P 2yb'
loop_
    _symmetry_equiv_pos_as_xyz
    'x, y, z'
    '-x, y+1/2, -z'
_cell_length_a     10.93970(10)
_cell_length_b     9.42510(10)
_cell_length_c     15.4833(10)
_cell_angle_alpha     90.00
_cell_angle_beta     96.414(7)
_cell_angle_gamma     90.00
_cell_volume     1586.46(10)
_cell_formula_units_Z     4
_cell_measurement_reflns_used     14102
_cell_measurement_theta_min     2.90
_cell_measurement_theta_max     68.30
_cell_measurement_temperature     123(2)
_cell_special_details     ?
_exptl_crystal_description     block
_exptl_crystal_colour     colourless
_exptl_crystal_size_max     0.2
_exptl_crystal_size_mid     0.2
_exptl_crystal_size_min     0.18
_exptl_crystal_density_diffrn     1.375
_exptl_crystal_density_meas     ?
_exptl_crystal_density_method     'not measured'
_exptl_crystal_F_000     696
_exptl_absorpt_coefficient_mu     2.056
_exptl_absorpt_correction_type     multi-scan
_exptl_absorpt_process_details
;
(ABSCOR; Higashi, 1995)
;
_exptl_absorpt_correction_T_min     0.55
_exptl_absorpt_correction_T_max     0.65
_diffrn_ambient_temperature     123(2)
_diffrn_radiation_type     CuK\a
_diffrn_radiation_wavelength     1.54187
_diffrn_radiation_source     'fine-focus sealed tube'
_diffrn_radiation_monochromator     graphite
_diffrn_measurement_device_type     'Rigaku R-AXIS RAPID II imaging plate'
_diffrn_measurement_method     \w
_diffrn_detector_area_resol_mean     10.0
_diffrn_reflns_number     14179
_diffrn_reflns_av_R_equivalents     0.0374
_diffrn_reflns_av_sigmaI/netI     0.0429
_diffrn_reflns_theta_min     2.87
_diffrn_reflns_theta_max     65.49
_diffrn_reflns_theta_full     65.49
_diffrn_measured_fraction_theta_max     0.985
_diffrn_measured_fraction_theta_full     0.985
_diffrn_reflns_limit_h_min     -12
_diffrn_reflns_limit_h_max     12
_diffrn_reflns_limit_k_min     -8
_diffrn_reflns_limit_k_max     11
_diffrn_reflns_limit_l_min     -18
_diffrn_reflns_limit_l_max     18
_diffrn_standards_number     ?
_diffrn_standards_interval_count     ?
_diffrn_standards_interval_time     ?
_diffrn_standards_decay_%     ?
_refine_special_details
;
Refinement of <i>F</i>^2^ against ALL reflections. The weighted <i>R</i>-factor
<i>wR</i> and goodness of fit <i>S</i> are based on <i>F</i>^2^, conventional
<i>R</i>-factors <i>R</i> are based on <i>F</i>, with <i>F</i> set to zero for
negative <i>F</i>^2^. The threshold expression of <i>F</i>^2^ >
\s(<i>F</i>^2^) is used only for calculating <i>R</i>-factors(gt) <i>etc</i>.
and is not relevant to the choice of reflections for refinement.
<i>R</i>-factors based on <i>F</i>^2^ are statistically about twice as large
as those based on <i>F</i>, and <i>R</i>- factors based on ALL data will be
even larger.
;
_reflns_number_total     4917
_reflns_number_gt     4440
_reflns_threshold_expression     I>2sigma(I)
_refine_ls_structure_factor_coef     Fsqd
_refine_ls_matrix_type     full
_refine_ls_R_factor_all     0.0378
_refine_ls_R_factor_gt     0.0343
_refine_ls_wR_factor_gt     0.0829
_refine_ls_wR_factor_ref     0.0865
_refine_ls_goodness_of_fit_ref     1.036
_refine_ls_restrained_S_all     1.036
_refine_ls_number_reflns     4917
_refine_ls_number_parameters     404
_refine_ls_number_restraints     1
_refine_ls_hydrogen_treatment     constr
_refine_ls_weighting_scheme     calc
_refine_ls_weighting_details
         'calc w=1/[\s^2^(Fo^2^)+(0.0495P)^2^+0.0000P] where P=(Fo^2^+2Fc^2^)/3'
_atom_sites_solution_hydrogens     geom
_atom_sites_solution_primary     direct
_atom_sites_solution_secondary     difmap
_refine_ls_shift/su_max     0.000
_refine_ls_shift/su_mean     0.000
_refine_diff_density_max     0.302
_refine_diff_density_min     -0.256
_refine_ls_extinction_method     none
_refine_ls_extinction_coef     ?
_refine_ls_abs_structure_details     'Flack (1983), 2059 Friedel pairs'
_refine_ls_abs_structure_Flack     0.005(12)
loop_
    _atom_type_symbol
    _atom_type_description
    _atom_type_scat_dispersion_real
    _atom_type_scat_dispersion_imag
    _atom_type_scat_source
    'C' 'C' 0.0181 0.0091
                         'International Tables Vol C Tables 4.2.6.8 and 6.1.1.4'
    'H' 'H' 0.0000 0.0000
                         'International Tables Vol C Tables 4.2.6.8 and 6.1.1.4'
    'O' 'O' 0.0492 0.0322
                         'International Tables Vol C Tables 4.2.6.8 and 6.1.1.4'
    'S' 'S' 0.3331 0.5567
                         'International Tables Vol C Tables 4.2.6.8 and 6.1.1.4'
_computing_data_collection     '<i>CrystalClear-SM Expert</i> (Rigaku, 2009)'
_computing_cell_refinement     '<i>HKL-2000</i> (Otwinowski & Minor, 1997)'
_computing_data_reduction     '<i>CrystalClear-SM Expert</i> (Rigaku, 2009)'
_computing_structure_solution     'SHELXS97 (Sheldrick, 2008)'
_computing_structure_refinement     'SHELXL97 (Sheldrick, 2008)'
_computing_molecular_graphics
;
<i>ORTEP-3 for Windows</i> (Farrugia, 1999) and
<i>Mercury</i> (Macrae <i>et al.</i>, 2008)
;
_computing_publication_material     '<i>PLATON</i> (Spek, 2009)'
loop_
    _atom_site_type_symbol
    _atom_site_label
    _atom_site_fract_x
    _atom_site_fract_y
    _atom_site_fract_z
    _atom_site_U_iso_or_equiv
    _atom_site_adp_type
    _atom_site_calc_flag
    _atom_site_refinement_flags
    _atom_site_occupancy
    _atom_site_symmetry_multiplicity
    _atom_site_disorder_assembly
    _atom_site_disorder_group
    S S1 0.32715(6) 0.65201(7) 0.88376(4) 0.03365(17) Uani d . 1 1 . .
    O O1 0.25715(16) 0.2054(2) 0.92121(10) 0.0390(5) Uani d . 1 1 . .
    O O2 0.16307(15) 0.1633(3) 0.78122(10) 0.0473(6) Uani d . 1 1 . .
    O O3 0.35387(15) 0.1347(2) 0.74148(10) 0.0349(4) Uani d . 1 1 . .
    O O4 0.32552(16) 0.49623(19) 0.92025(10) 0.0328(4) Uani d . 1 1 . .
    O O5 0.45192(17) 0.6937(2) 0.87784(11) 0.0427(5) Uani d . 1 1 . .
    O O6 0.25396(18) 0.7302(2) 0.93686(11) 0.0473(5) Uani d . 1 1 . .
    C C1 0.2332(2) 0.1040(3) 0.85455(16) 0.0366(7) Uani d . 1 1 . .
    H H1 0.1914 0.0186 0.8760 0.044 Uiso calc R 1 1 . .
    C C2 0.3566(2) 0.0634(3) 0.82292(16) 0.0367(7) Uani d . 1 1 . .
    H H2 0.3673 -0.0415 0.8178 0.044 Uiso calc R 1 1 . .
    C C3 0.4515(2) 0.1298(3) 0.88914(16) 0.0396(7) Uani d . 1 1 . .
    H H3A 0.5227 0.1651 0.8612 0.048 Uiso calc R 1 1 . .
    H H3B 0.4809 0.0607 0.9350 0.048 Uiso calc R 1 1 . .
    C C4 0.3831(2) 0.2518(3) 0.92672(15) 0.0349(7) Uani d . 1 1 . .
    H H4 0.4155 0.2653 0.9892 0.042 Uiso calc R 1 1 . .
    C C5 0.3957(2) 0.3885(3) 0.87844(16) 0.0344(6) Uani d . 1 1 . .
    H H5A 0.4833 0.4164 0.8814 0.041 Uiso calc R 1 1 . .
    H H5B 0.3628 0.3775 0.8166 0.041 Uiso calc R 1 1 . .
    C C6 0.2273(2) 0.1439(3) 0.70647(15) 0.0316(6) Uani d . 1 1 . .
    C C7 0.2104(3) 0.2734(3) 0.64975(17) 0.0452(7) Uani d . 1 1 . .
    H H7A 0.2584 0.2630 0.6004 0.068 Uiso calc R 1 1 . .
    H H7B 0.2385 0.3574 0.6835 0.068 Uiso calc R 1 1 . .
    H H7C 0.1231 0.2841 0.6283 0.068 Uiso calc R 1 1 . .
    C C8 0.1844(3) 0.0099(3) 0.65937(18) 0.0473(8) Uani d . 1 1 . .
    H H8A 0.0972 0.0190 0.6373 0.071 Uiso calc R 1 1 . .
    H H8B 0.1952 -0.0707 0.6995 0.071 Uiso calc R 1 1 . .
    H H8C 0.2327 -0.0059 0.6106 0.071 Uiso calc R 1 1 . .
    C C9 0.2509(2) 0.6412(3) 0.77785(14) 0.0286(6) Uani d . 1 1 . .
    C C10 0.1249(2) 0.6169(3) 0.76511(16) 0.0339(7) Uani d . 1 1 . .
    H H10 0.0797 0.6031 0.8133 0.041 Uiso calc R 1 1 . .
    C C11 0.0667(2) 0.6132(3) 0.68185(16) 0.0346(7) Uani d . 1 1 . .
    H H11 -0.0194 0.5968 0.6731 0.042 Uiso calc R 1 1 . .
    C C12 0.1305(2) 0.6327(3) 0.61033(15) 0.0314(6) Uani d . 1 1 . .
    C C13 0.2563(2) 0.6543(3) 0.62421(14) 0.0304(6) Uani d . 1 1 . .
    H H13 0.3016 0.6666 0.5759 0.037 Uiso calc R 1 1 . .
    C C14 0.3168(2) 0.6582(3) 0.70733(14) 0.0293(6) Uani d . 1 1 . .
    H H14 0.4033 0.6725 0.7161 0.035 Uiso calc R 1 1 . .
    C C15 0.0639(3) 0.6296(4) 0.51920(16) 0.0457(8) Uani d . 1 1 . .
    H H15A 0.1056 0.5634 0.4834 0.069 Uiso calc R 1 1 . .
    H H15B 0.0643 0.7248 0.4938 0.069 Uiso calc R 1 1 . .
    H H15C -0.0212 0.5985 0.5214 0.069 Uiso calc R 1 1 . .
    S S2 0.37237(6) 0.33823(7) 0.40722(4) 0.03353(17) Uani d . 1 1 . .
    O O11 0.20451(16) -0.0793(2) 0.39873(10) 0.0370(5) Uani d . 1 1 . .
    O O12 0.15723(16) -0.0483(2) 0.25011(10) 0.0363(5) Uani d . 1 1 . .
    O O13 0.32440(15) -0.1684(2) 0.22108(10) 0.0369(5) Uani d . 1 1 . .
    O O14 0.33657(14) 0.1829(2) 0.43291(10) 0.0350(4) Uani d . 1 1 . .
    O O15 0.50001(15) 0.3417(2) 0.39625(11) 0.0383(5) Uani d . 1 1 . .
    O O16 0.32592(17) 0.4259(2) 0.47060(11) 0.0433(5) Uani d . 1 1 . .
    C C21 0.1763(2) -0.1485(3) 0.31885(15) 0.0373(7) Uani d . 1 1 . .
    H H21 0.1038 -0.2127 0.3199 0.045 Uiso calc R 1 1 . .
    C C22 0.2916(2) -0.2316(3) 0.29894(15) 0.0356(7) Uani d . 1 1 . .
    H H22 0.2747 -0.3354 0.2916 0.043 Uiso calc R 1 1 . .
    C C23 0.3858(2) -0.2014(3) 0.37619(16) 0.0397(7) Uani d . 1 1 . .
    H H23A 0.4677 -0.1826 0.3571 0.048 Uiso calc R 1 1 . .
    H H23B 0.3925 -0.2824 0.4172 0.048 Uiso calc R 1 1 . .
    C C24 0.3365(2) -0.0699(3) 0.41833(16) 0.0328(6) Uani d . 1 1 . .
    H H24 0.3581 -0.0759 0.4827 0.039 Uiso calc R 1 1 . .
    C C25 0.3872(2) 0.0657(3) 0.38602(15) 0.0333(6) Uani d . 1 1 . .
    H H25A 0.4782 0.0657 0.3968 0.040 Uiso calc R 1 1 . .
    H H25B 0.3633 0.0759 0.3228 0.040 Uiso calc R 1 1 . .
    C C26 0.2142(2) -0.1047(3) 0.17900(15) 0.0352(7) Uani d . 1 1 . .
    C C27 0.2475(3) 0.0131(4) 0.12171(16) 0.0458(8) Uani d . 1 1 . .
    H H27A 0.2835 -0.0264 0.0717 0.069 Uiso calc R 1 1 . .
    H H27B 0.3075 0.0756 0.1545 0.069 Uiso calc R 1 1 . .
    H H27C 0.1736 0.0675 0.1013 0.069 Uiso calc R 1 1 . .
    C C28 0.1314(3) -0.2140(4) 0.13137(17) 0.0484(8) Uani d . 1 1 . .
    H H28A 0.0541 -0.1691 0.1076 0.073 Uiso calc R 1 1 . .
    H H28B 0.1141 -0.2897 0.1717 0.073 Uiso calc R 1 1 . .
    H H28C 0.1723 -0.2544 0.0838 0.073 Uiso calc R 1 1 . .
    C C29 0.2868(2) 0.3655(3) 0.30546(15) 0.0299(6) Uani d . 1 1 . .
    C C30 0.1609(2) 0.3732(3) 0.30083(16) 0.0380(7) Uani d . 1 1 . .
    H H30 0.1208 0.3655 0.3520 0.046 Uiso calc R 1 1 . .
    C C31 0.0930(3) 0.3923(3) 0.22034(17) 0.0423(8) Uani d . 1 1 . .
    H H31 0.0058 0.3980 0.2168 0.051 Uiso calc R 1 1 . .
    C C32 0.1503(3) 0.4034(3) 0.14480(17) 0.0363(7) Uani d . 1 1 . .
    C C33 0.2781(3) 0.3983(3) 0.15257(17) 0.0397(7) Uani d . 1 1 . .
    H H33 0.3190 0.4075 0.1019 0.048 Uiso calc R 1 1 . .
    C C34 0.3470(2) 0.3801(3) 0.23193(16) 0.0351(7) Uani d . 1 1 . .
    H H34 0.4343 0.3776 0.2361 0.042 Uiso calc R 1 1 . .
    C C35 0.0762(3) 0.4189(4) 0.05773(18) 0.0514(8) Uani d . 1 1 . .
    H H35A 0.1229 0.3808 0.0125 0.077 Uiso calc R 1 1 . .
    H H35B 0.0584 0.5195 0.0462 0.077 Uiso calc R 1 1 . .
    H H35C -0.0012 0.3665 0.0576 0.077 Uiso calc R 1 1 . .
loop_
    _atom_site_aniso_label
    _atom_site_aniso_U_11
    _atom_site_aniso_U_22
    _atom_site_aniso_U_33
    _atom_site_aniso_U_12
    _atom_site_aniso_U_13
    _atom_site_aniso_U_23
    S1 0.0464(4) 0.0303(4) 0.0239(3) -0.0009(3) 0.0023(3) -0.0021(3)
    O1 0.0468(11) 0.0378(13) 0.0338(9) -0.0049(9) 0.0105(8) -0.0022(8)
    O2 0.0328(10) 0.0770(17) 0.0323(9) 0.0110(11) 0.0043(8) -0.0023(10)
    O3 0.0337(10) 0.0388(13) 0.0325(8) 0.0022(9) 0.0055(7) 0.0022(9)
    O4 0.0467(11) 0.0256(11) 0.0260(8) 0.0015(9) 0.0046(7) -0.0009(8)
    O5 0.0482(11) 0.0449(14) 0.0326(9) -0.0158(10) -0.0064(8) 0.0009(9)
    O6 0.0734(14) 0.0392(14) 0.0306(9) 0.0083(11) 0.0120(9) -0.0024(9)
    C1 0.0457(16) 0.0346(19) 0.0308(13) -0.0058(13) 0.0107(11) 0.0011(12)
    C2 0.0454(16) 0.0284(17) 0.0363(14) 0.0088(14) 0.0040(12) 0.0046(12)
    C3 0.0431(16) 0.035(2) 0.0391(14) 0.0106(13) -0.0041(12) 0.0048(14)
    C4 0.0370(16) 0.0387(19) 0.0274(12) 0.0031(13) -0.0039(10) 0.0014(12)
    C5 0.0353(15) 0.0362(19) 0.0323(13) 0.0046(12) 0.0059(11) -0.0011(12)
    C6 0.0322(14) 0.0336(18) 0.0289(12) -0.0010(13) 0.0024(10) -0.0034(12)
    C7 0.0558(19) 0.0331(18) 0.0430(15) -0.0011(15) -0.0107(13) -0.0017(14)
    C8 0.058(2) 0.038(2) 0.0438(15) -0.0073(15) -0.0057(14) -0.0009(14)
    C9 0.0312(13) 0.0279(16) 0.0266(11) 0.0024(12) 0.0031(10) 0.0003(12)
    C10 0.0319(14) 0.038(2) 0.0336(13) -0.0029(12) 0.0112(11) 0.0061(12)
    C11 0.0233(13) 0.0341(19) 0.0465(15) -0.0006(12) 0.0040(11) 0.0063(13)
    C12 0.0344(14) 0.0265(17) 0.0319(12) -0.0018(12) -0.0028(11) -0.0013(12)
    C13 0.0310(13) 0.0318(17) 0.0291(12) -0.0029(12) 0.0061(10) -0.0002(12)
    C14 0.0250(13) 0.0357(17) 0.0273(11) -0.0042(12) 0.0035(10) -0.0028(12)
    C15 0.0442(17) 0.053(2) 0.0378(14) 0.0004(15) -0.0052(12) 0.0010(15)
    S2 0.0354(4) 0.0359(4) 0.0286(3) 0.0021(3) 0.0008(3) -0.0048(3)
    O11 0.0358(10) 0.0478(14) 0.0283(9) 0.0019(9) 0.0081(7) -0.0012(9)
    O12 0.0372(10) 0.0429(13) 0.0289(9) 0.0126(9) 0.0035(7) -0.0006(8)
    O13 0.0364(10) 0.0445(13) 0.0307(9) 0.0112(9) 0.0084(7) 0.0056(9)
    O14 0.0402(10) 0.0365(13) 0.0288(9) 0.0065(9) 0.0056(7) -0.0015(8)
    O15 0.0312(10) 0.0436(13) 0.0390(10) -0.0023(9) -0.0008(8) -0.0065(9)
    O16 0.0512(12) 0.0435(14) 0.0352(10) 0.0072(10) 0.0049(8) -0.0097(9)
    C21 0.0406(16) 0.0427(19) 0.0290(13) -0.0028(14) 0.0051(11) -0.0005(13)
    C22 0.0446(17) 0.0300(17) 0.0331(13) 0.0048(13) 0.0084(11) 0.0057(12)
    C23 0.0458(17) 0.037(2) 0.0356(14) 0.0102(14) 0.0035(12) 0.0081(13)
    C24 0.0302(14) 0.0377(19) 0.0297(13) 0.0072(12) -0.0002(10) 0.0043(12)
    C25 0.0329(14) 0.0381(18) 0.0290(13) 0.0079(13) 0.0037(10) -0.0046(12)
    C26 0.0366(15) 0.0432(19) 0.0261(13) 0.0090(13) 0.0047(11) -0.0014(12)
    C27 0.0513(18) 0.051(2) 0.0343(14) 0.0006(15) 0.0020(12) 0.0087(14)
    C28 0.0561(19) 0.055(2) 0.0329(14) -0.0021(16) 0.0018(13) -0.0016(15)
    C29 0.0343(14) 0.0232(17) 0.0316(12) 0.0012(12) 0.0008(11) -0.0029(11)
    C30 0.0312(15) 0.048(2) 0.0356(14) -0.0004(13) 0.0085(11) 0.0047(13)
    C31 0.0286(15) 0.054(2) 0.0440(16) 0.0002(14) 0.0036(12) 0.0079(14)
    C32 0.0405(15) 0.0320(18) 0.0355(14) 0.0001(13) 0.0002(12) -0.0003(12)
    C33 0.0420(17) 0.046(2) 0.0324(14) 0.0016(14) 0.0098(12) -0.0005(13)
    C34 0.0275(14) 0.042(2) 0.0368(14) -0.0018(12) 0.0059(11) -0.0005(12)
    C35 0.055(2) 0.055(2) 0.0416(16) -0.0039(17) -0.0059(13) -0.0018(15)
_geom_special_details
;
All e.s.d.'s (except the e.s.d. in the dihedral angle between two l.s. planes)
are estimated using the full covariance matrix. The cell e.s.d.'s are taken
into account individually in the estimation of e.s.d.'s in distances, angles
and torsion angles; correlations between e.s.d.'s in cell parameters are only
used when they are defined by crystal symmetry. An approximate (isotropic)
treatment of cell e.s.d.'s is used for estimating e.s.d.'s involving l.s.
planes.
;
loop_
    _geom_bond_atom_site_label_1
    _geom_bond_atom_site_label_2
    _geom_bond_site_symmetry_2
    _geom_bond_distance
    _geom_bond_publ_flag
    S1 O6 . 1.4167(18) ?
    S1 O5 . 1.4332(19) ?
    S1 O4 . 1.5740(19) ?
    S1 C9 . 1.758(2) ?
    O1 C1 . 1.410(3) ?
    O1 C4 . 1.439(3) ?
    O2 C1 . 1.413(3) ?
    O2 C6 . 1.431(3) ?
    O3 C2 . 1.426(3) ?
    O3 C6 . 1.432(3) ?
    O4 C5 . 1.467(3) ?
    C1 C2 . 1.535(3) ?
    C1 H1 . 1.0000 ?
    C2 C3 . 1.510(4) ?
    C2 H2 . 1.0000 ?
    C3 C4 . 1.522(4) ?
    C3 H3A . 0.9900 ?
    C3 H3B . 0.9900 ?
    C4 C5 . 1.503(4) ?
    C4 H4 . 1.0000 ?
    C5 H5A . 0.9900 ?
    C5 H5B . 0.9900 ?
    C6 C7 . 1.502(4) ?
    C6 C8 . 1.508(4) ?
    C7 H7A . 0.9800 ?
    C7 H7B . 0.9800 ?
    C7 H7C . 0.9800 ?
    C8 H8A . 0.9800 ?
    C8 H8B . 0.9800 ?
    C8 H8C . 0.9800 ?
    C9 C14 . 1.383(3) ?
    C9 C10 . 1.390(3) ?
    C10 C11 . 1.373(3) ?
    C10 H10 . 0.9500 ?
    C11 C12 . 1.385(3) ?
    C11 H11 . 0.9500 ?
    C12 C13 . 1.384(3) ?
    C12 C15 . 1.514(3) ?
    C13 C14 . 1.380(3) ?
    C13 H13 . 0.9500 ?
    C14 H14 . 0.9500 ?
    C15 H15A . 0.9800 ?
    C15 H15B . 0.9800 ?
    C15 H15C . 0.9800 ?
    S2 O16 . 1.4201(18) ?
    S2 O15 . 1.4257(17) ?
    S2 O14 . 1.578(2) ?
    S2 C29 . 1.760(2) ?
    O11 C21 . 1.402(3) ?
    O11 C24 . 1.445(3) ?
    O12 C21 . 1.421(3) ?
    O12 C26 . 1.427(3) ?
    O13 C22 . 1.426(3) ?
    O13 C26 . 1.436(3) ?
    O14 C25 . 1.464(3) ?
    C21 C22 . 1.544(4) ?
    C21 H21 . 1.0000 ?
    C22 C23 . 1.516(4) ?
    C22 H22 . 1.0000 ?
    C23 C24 . 1.526(4) ?
    C23 H23A . 0.9900 ?
    C23 H23B . 0.9900 ?
    C24 C25 . 1.501(4) ?
    C24 H24 . 1.0000 ?
    C25 H25A . 0.9900 ?
    C25 H25B . 0.9900 ?
    C26 C27 . 1.492(4) ?
    C26 C28 . 1.509(4) ?
    C27 H27A . 0.9800 ?
    C27 H27B . 0.9800 ?
    C27 H27C . 0.9800 ?
    C28 H28A . 0.9800 ?
    C28 H28B . 0.9800 ?
    C28 H28C . 0.9800 ?
    C29 C30 . 1.372(3) ?
    C29 C34 . 1.385(3) ?
    C30 C31 . 1.390(4) ?
    C30 H30 . 0.9500 ?
    C31 C32 . 1.392(3) ?
    C31 H31 . 0.9500 ?
    C32 C33 . 1.391(4) ?
    C32 C35 . 1.501(4) ?
    C33 C34 . 1.378(4) ?
    C33 H33 . 0.9500 ?
    C34 H34 . 0.9500 ?
    C35 H35A . 0.9800 ?
    C35 H35B . 0.9800 ?
    C35 H35C . 0.9800 ?
loop_
    _geom_angle_atom_site_label_1
    _geom_angle_atom_site_label_2
    _geom_angle_atom_site_label_3
    _geom_angle_site_symmetry_1
    _geom_angle_site_symmetry_3
    _geom_angle
    _geom_angle_publ_flag
    O6 S1 O5 . . 119.90(13) ?
    O6 S1 O4 . . 104.30(11) ?
    O5 S1 O4 . . 109.14(11) ?
    O6 S1 C9 . . 109.36(12) ?
    O5 S1 C9 . . 108.18(11) ?
    O4 S1 C9 . . 104.94(11) ?
    C1 O1 C4 . . 110.36(19) ?
    C1 O2 C6 . . 109.11(18) ?
    C2 O3 C6 . . 106.69(18) ?
    C5 O4 S1 . . 117.38(15) ?
    O1 C1 O2 . . 111.1(2) ?
    O1 C1 C2 . . 107.7(2) ?
    O2 C1 C2 . . 105.09(18) ?
    O1 C1 H1 . . 110.9 ?
    O2 C1 H1 . . 110.9 ?
    C2 C1 H1 . . 110.9 ?
    O3 C2 C3 . . 110.5(2) ?
    O3 C2 C1 . . 103.4(2) ?
    C3 C2 C1 . . 104.0(2) ?
    O3 C2 H2 . . 112.7 ?
    C3 C2 H2 . . 112.7 ?
    C1 C2 H2 . . 112.7 ?
    C2 C3 C4 . . 104.0(2) ?
    C2 C3 H3A . . 110.9 ?
    C4 C3 H3A . . 110.9 ?
    C2 C3 H3B . . 110.9 ?
    C4 C3 H3B . . 110.9 ?
    H3A C3 H3B . . 109.0 ?
    O1 C4 C5 . . 111.8(2) ?
    O1 C4 C3 . . 104.8(2) ?
    C5 C4 C3 . . 112.4(2) ?
    O1 C4 H4 . . 109.2 ?
    C5 C4 H4 . . 109.2 ?
    C3 C4 H4 . . 109.2 ?
    O4 C5 C4 . . 106.98(19) ?
    O4 C5 H5A . . 110.3 ?
    C4 C5 H5A . . 110.3 ?
    O4 C5 H5B . . 110.3 ?
    C4 C5 H5B . . 110.3 ?
    H5A C5 H5B . . 108.6 ?
    O3 C6 O2 . . 104.07(17) ?
    O3 C6 C7 . . 108.8(2) ?
    O2 C6 C7 . . 109.2(2) ?
    O3 C6 C8 . . 111.6(2) ?
    O2 C6 C8 . . 110.1(2) ?
    C7 C6 C8 . . 112.7(2) ?
    C6 C7 H7A . . 109.5 ?
    C6 C7 H7B . . 109.5 ?
    H7A C7 H7B . . 109.5 ?
    C6 C7 H7C . . 109.5 ?
    H7A C7 H7C . . 109.5 ?
    H7B C7 H7C . . 109.5 ?
    C6 C8 H8A . . 109.5 ?
    C6 C8 H8B . . 109.5 ?
    H8A C8 H8B . . 109.5 ?
    C6 C8 H8C . . 109.5 ?
    H8A C8 H8C . . 109.5 ?
    H8B C8 H8C . . 109.5 ?
    C14 C9 C10 . . 120.2(2) ?
    C14 C9 S1 . . 119.69(18) ?
    C10 C9 S1 . . 120.11(18) ?
    C11 C10 C9 . . 119.1(2) ?
    C11 C10 H10 . . 120.5 ?
    C9 C10 H10 . . 120.5 ?
    C10 C11 C12 . . 121.7(2) ?
    C10 C11 H11 . . 119.2 ?
    C12 C11 H11 . . 119.2 ?
    C13 C12 C11 . . 118.4(2) ?
    C13 C12 C15 . . 120.9(2) ?
    C11 C12 C15 . . 120.7(2) ?
    C14 C13 C12 . . 120.9(2) ?
    C14 C13 H13 . . 119.6 ?
    C12 C13 H13 . . 119.6 ?
    C13 C14 C9 . . 119.7(2) ?
    C13 C14 H14 . . 120.2 ?
    C9 C14 H14 . . 120.2 ?
    C12 C15 H15A . . 109.5 ?
    C12 C15 H15B . . 109.5 ?
    H15A C15 H15B . . 109.5 ?
    C12 C15 H15C . . 109.5 ?
    H15A C15 H15C . . 109.5 ?
    H15B C15 H15C . . 109.5 ?
    O16 S2 O15 . . 119.98(12) ?
    O16 S2 O14 . . 104.35(11) ?
    O15 S2 O14 . . 108.99(11) ?
    O16 S2 C29 . . 109.76(12) ?
    O15 S2 C29 . . 108.69(11) ?
    O14 S2 C29 . . 103.82(11) ?
    C21 O11 C24 . . 109.26(19) ?
    C21 O12 C26 . . 106.85(19) ?
    C22 O13 C26 . . 106.29(18) ?
    C25 O14 S2 . . 117.15(15) ?
    O11 C21 O12 . . 110.5(2) ?
    O11 C21 C22 . . 108.0(2) ?
    O12 C21 C22 . . 104.04(18) ?
    O11 C21 H21 . . 111.3 ?
    O12 C21 H21 . . 111.3 ?
    C22 C21 H21 . . 111.3 ?
    O13 C22 C23 . . 112.1(2) ?
    O13 C22 C21 . . 104.2(2) ?
    C23 C22 C21 . . 104.2(2) ?
    O13 C22 H22 . . 112.0 ?
    C23 C22 H22 . . 112.0 ?
    C21 C22 H22 . . 112.0 ?
    C22 C23 C24 . . 104.4(2) ?
    C22 C23 H23A . . 110.9 ?
    C24 C23 H23A . . 110.9 ?
    C22 C23 H23B . . 110.9 ?
    C24 C23 H23B . . 110.9 ?
    H23A C23 H23B . . 108.9 ?
    O11 C24 C25 . . 112.3(2) ?
    O11 C24 C23 . . 104.6(2) ?
    C25 C24 C23 . . 112.8(2) ?
    O11 C24 H24 . . 109.0 ?
    C25 C24 H24 . . 109.0 ?
    C23 C24 H24 . . 109.0 ?
    O14 C25 C24 . . 107.61(19) ?
    O14 C25 H25A . . 110.2 ?
    C24 C25 H25A . . 110.2 ?
    O14 C25 H25B . . 110.2 ?
    C24 C25 H25B . . 110.2 ?
    H25A C25 H25B . . 108.5 ?
    O12 C26 O13 . . 102.86(18) ?
    O12 C26 C27 . . 109.8(2) ?
    O13 C26 C27 . . 109.4(2) ?
    O12 C26 C28 . . 110.0(2) ?
    O13 C26 C28 . . 111.3(3) ?
    C27 C26 C28 . . 113.0(2) ?
    C26 C27 H27A . . 109.5 ?
    C26 C27 H27B . . 109.5 ?
    H27A C27 H27B . . 109.5 ?
    C26 C27 H27C . . 109.5 ?
    H27A C27 H27C . . 109.5 ?
    H27B C27 H27C . . 109.5 ?
    C26 C28 H28A . . 109.5 ?
    C26 C28 H28B . . 109.5 ?
    H28A C28 H28B . . 109.5 ?
    C26 C28 H28C . . 109.5 ?
    H28A C28 H28C . . 109.5 ?
    H28B C28 H28C . . 109.5 ?
    C30 C29 C34 . . 121.2(2) ?
    C30 C29 S2 . . 119.01(19) ?
    C34 C29 S2 . . 119.74(19) ?
    C29 C30 C31 . . 119.1(2) ?
    C29 C30 H30 . . 120.4 ?
    C31 C30 H30 . . 120.4 ?
    C30 C31 C32 . . 121.1(2) ?
    C30 C31 H31 . . 119.4 ?
    C32 C31 H31 . . 119.4 ?
    C33 C32 C31 . . 117.9(2) ?
    C33 C32 C35 . . 121.2(2) ?
    C31 C32 C35 . . 120.9(3) ?
    C34 C33 C32 . . 121.7(2) ?
    C34 C33 H33 . . 119.1 ?
    C32 C33 H33 . . 119.1 ?
    C33 C34 C29 . . 118.8(2) ?
    C33 C34 H34 . . 120.6 ?
    C29 C34 H34 . . 120.6 ?
    C32 C35 H35A . . 109.5 ?
    C32 C35 H35B . . 109.5 ?
    H35A C35 H35B . . 109.5 ?
    C32 C35 H35C . . 109.5 ?
    H35A C35 H35C . . 109.5 ?
    H35B C35 H35C . . 109.5 ?
loop_
    _geom_torsion_atom_site_label_1
    _geom_torsion_atom_site_label_2
    _geom_torsion_atom_site_label_3
    _geom_torsion_atom_site_label_4
    _geom_torsion_site_symmetry_1
    _geom_torsion_site_symmetry_2
    _geom_torsion_site_symmetry_3
    _geom_torsion_site_symmetry_4
    _geom_torsion
    _geom_torsion_publ_flag
    O6 S1 O4 C5 . . . . -179.34(17) ?
    O5 S1 O4 C5 . . . . -50.06(19) ?
    C9 S1 O4 C5 . . . . 65.69(18) ?
    C4 O1 C1 O2 . . . . -105.4(2) ?
    C4 O1 C1 C2 . . . . 9.2(3) ?
    C6 O2 C1 O1 . . . . 124.0(2) ?
    C6 O2 C1 C2 . . . . 7.8(3) ?
    C6 O3 C2 C3 . . . . -140.6(2) ?
    C6 O3 C2 C1 . . . . -29.8(3) ?
    O1 C1 C2 O3 . . . . -105.1(2) ?
    O2 C1 C2 O3 . . . . 13.4(3) ?
    O1 C1 C2 C3 . . . . 10.4(3) ?
    O2 C1 C2 C3 . . . . 128.9(2) ?
    O3 C2 C3 C4 . . . . 85.9(2) ?
    C1 C2 C3 C4 . . . . -24.6(3) ?
    C1 O1 C4 C5 . . . . 97.1(2) ?
    C1 O1 C4 C3 . . . . -24.9(2) ?
    C2 C3 C4 O1 . . . . 30.4(3) ?
    C2 C3 C4 C5 . . . . -91.2(3) ?
    S1 O4 C5 C4 . . . . 178.03(15) ?
    O1 C4 C5 O4 . . . . 62.0(3) ?
    C3 C4 C5 O4 . . . . 179.55(19) ?
    C2 O3 C6 O2 . . . . 35.0(3) ?
    C2 O3 C6 C7 . . . . 151.4(2) ?
    C2 O3 C6 C8 . . . . -83.7(3) ?
    C1 O2 C6 O3 . . . . -26.1(3) ?
    C1 O2 C6 C7 . . . . -142.1(2) ?
    C1 O2 C6 C8 . . . . 93.7(3) ?
    O6 S1 C9 C14 . . . . 138.3(2) ?
    O5 S1 C9 C14 . . . . 6.1(3) ?
    O4 S1 C9 C14 . . . . -110.3(2) ?
    O6 S1 C9 C10 . . . . -41.2(3) ?
    O5 S1 C9 C10 . . . . -173.4(2) ?
    O4 S1 C9 C10 . . . . 70.2(2) ?
    C14 C9 C10 C11 . . . . -1.4(4) ?
    S1 C9 C10 C11 . . . . 178.1(2) ?
    C9 C10 C11 C12 . . . . 0.1(4) ?
    C10 C11 C12 C13 . . . . 1.0(4) ?
    C10 C11 C12 C15 . . . . -179.3(3) ?
    C11 C12 C13 C14 . . . . -0.8(4) ?
    C15 C12 C13 C14 . . . . 179.5(3) ?
    C12 C13 C14 C9 . . . . -0.4(4) ?
    C10 C9 C14 C13 . . . . 1.6(4) ?
    S1 C9 C14 C13 . . . . -177.9(2) ?
    O16 S2 O14 C25 . . . . -171.83(16) ?
    O15 S2 O14 C25 . . . . -42.51(17) ?
    C29 S2 O14 C25 . . . . 73.20(17) ?
    C24 O11 C21 O12 . . . . -94.0(2) ?
    C24 O11 C21 C22 . . . . 19.2(3) ?
    C26 O12 C21 O11 . . . . 139.4(2) ?
    C26 O12 C21 C22 . . . . 23.7(3) ?
    C26 O13 C22 C23 . . . . -135.6(2) ?
    C26 O13 C22 C21 . . . . -23.6(3) ?
    O11 C21 C22 O13 . . . . -117.4(2) ?
    O12 C21 C22 O13 . . . . 0.1(3) ?
    O11 C21 C22 C23 . . . . 0.2(3) ?
    O12 C21 C22 C23 . . . . 117.7(2) ?
    O13 C22 C23 C24 . . . . 94.0(2) ?
    C21 C22 C23 C24 . . . . -18.0(3) ?
    C21 O11 C24 C25 . . . . 92.0(3) ?
    C21 O11 C24 C23 . . . . -30.7(3) ?
    C22 C23 C24 O11 . . . . 29.6(3) ?
    C22 C23 C24 C25 . . . . -92.8(3) ?
    S2 O14 C25 C24 . . . . -177.50(16) ?
    O11 C24 C25 O14 . . . . 63.8(2) ?
    C23 C24 C25 O14 . . . . -178.25(19) ?
    C21 O12 C26 O13 . . . . -38.7(3) ?
    C21 O12 C26 C27 . . . . -155.1(2) ?
    C21 O12 C26 C28 . . . . 79.9(3) ?
    C22 O13 C26 O12 . . . . 38.6(3) ?
    C22 O13 C26 C27 . . . . 155.2(2) ?
    C22 O13 C26 C28 . . . . -79.2(2) ?
    O16 S2 C29 C30 . . . . -43.9(3) ?
    O15 S2 C29 C30 . . . . -176.9(2) ?
    O14 S2 C29 C30 . . . . 67.2(2) ?
    O16 S2 C29 C34 . . . . 135.5(2) ?
    O15 S2 C29 C34 . . . . 2.5(3) ?
    O14 S2 C29 C34 . . . . -113.4(2) ?
    C34 C29 C30 C31 . . . . 1.7(4) ?
    S2 C29 C30 C31 . . . . -178.9(2) ?
    C29 C30 C31 C32 . . . . 0.2(5) ?
    C30 C31 C32 C33 . . . . -1.6(5) ?
    C30 C31 C32 C35 . . . . 177.8(3) ?
    C31 C32 C33 C34 . . . . 1.2(5) ?
    C35 C32 C33 C34 . . . . -178.1(3) ?
    C32 C33 C34 C29 . . . . 0.5(4) ?
    C30 C29 C34 C33 . . . . -2.0(4) ?
    S2 C29 C34 C33 . . . . 178.6(2) ?
loop_
    _geom_hbond_atom_site_label_D
    _geom_hbond_atom_site_label_H
    _geom_hbond_atom_site_label_A
    _geom_hbond_site_symmetry_A
    _geom_hbond_distance_DH
    _geom_hbond_distance_HA
    _geom_hbond_distance_DA
    _geom_hbond_angle_DHA
    _geom_hbond_publ_flag
    C4 H4 O5 2_647 1.00 2.48 3.390(3) 152 y
    C5 H5B O3 . 0.99 2.56 3.196(3) 122 y
    C11 H11 O12 2_556 0.95 2.44 3.163(3) 133 y
    C14 H14 O5 . 0.95 2.51 2.897(3) 105 ?
    C24 H24 O15 2_646 1.00 2.42 3.315(3) 148 y
    C28 H28C O6 1_544 0.98 2.54 3.471(3) 159 y
    C34 H34 O15 . 0.95 2.53 2.908(3) 104 ?
