# Supplementary material for: 3-De­oxy-1,2-di-O-isopropyl­idene-5-O-tosyl-d-threo-pentofuran­ose
Source: Acta Crystallogr Sect E Struct Rep Online. 2012 Mar 17;68(Pt 4):o1109–10. doi: 10.1107/S1600536812010884 (PMC3344058; doi:10.1107/S1600536812010884)
Supplement: Supplementary file 2 [file e-68-o1109-Isup2.hkl]

# 
# h,k,l, Fc-squared, Fo-squared, sigma(Fo-squared) and status flag 
# 
data_I
_shelx_title '  AN302 in P21' 
_shelx_refln_list_code          4 
_shelx_F_calc_maximum      252.42 
_exptl_crystal_F_000       696.00 
_reflns_d_resolution_high  0.8473 
 
loop_ 
 _symmetry_equiv_pos_as_xyz 
 'x, y, z' 
 '-x, y+1/2, -z' 
 
_cell_length_a    10.9397 
_cell_length_b     9.4251 
_cell_length_c    15.4833 
_cell_angle_alpha  90.000 
_cell_angle_beta   96.414 
_cell_angle_gamma  90.000 
 
_shelx_F_squared_multiplier     1.000 
 
loop_ 
 _refln_index_h 
 _refln_index_k 
 _refln_index_l 
 _refln_F_squared_calc 
 _refln_F_squared_meas 
 _refln_F_squared_sigma 
 _refln_observed_status 
   3  -7   0       16.72       17.49      8.57 o 
   4  -7   0      566.61      603.14     43.21 o 
   5  -7   0      310.32      321.32     26.62 o 
   6  -7   0      111.59      104.25     15.78 o 
   7  -7   0       58.89       68.50     14.03 o 
   8  -7   0        5.80        8.91     12.07 o 
   9  -7   0       46.47       44.11     10.71 o 
   2  -6   0       57.91       57.33     12.24 o 
   3  -6   0      291.95      312.32     25.55 o 
   4  -6   0      112.84      117.13     12.97 o 
   5  -6   0      172.77      191.61     23.93 o 
   6  -6   0      569.28      565.56     44.45 o 
   7  -6   0       39.95       36.30     11.22 o 
   8  -6   0       16.65       17.15      9.85 o 
   9  -6   0       98.28      105.49     20.22 o 
  10  -6   0       48.48       53.23     14.50 o 
   1  -5   0      509.90      525.22     18.22 o 
   2  -5   0      731.83      710.58     23.74 o 
   3  -5   0      107.45      101.09     10.75 o 
   4  -5   0     1081.87     1090.99     56.22 o 
   5  -5   0      116.62      103.63      6.64 o 
   6  -5   0      351.68      348.84     24.72 o 
   7  -5   0      103.54      103.01      9.41 o 
   8  -5   0      267.56      259.37     19.62 o 
   9  -5   0      103.92      106.96     10.00 o 
  10  -5   0      190.07      171.20     12.24 o 
  11  -5   0       47.33       40.10      8.05 o 
   0  -4   0    13919.58    16175.39    573.50 o 
   1  -4   0      130.13      134.92      2.90 o 
   2  -4   0     1737.58     1714.72     36.41 o 
   3  -4   0      174.18      151.98      4.60 o 
   4  -4   0      801.52      803.06     23.25 o 
   5  -4   0      524.96      557.57     18.09 o 
   6  -4   0      334.30      311.97     14.77 o 
   7  -4   0      322.99      320.58     17.41 o 
   8  -4   0      432.17      428.95     21.17 o 
   9  -4   0      311.04      295.75     17.17 o 
  10  -4   0      174.37      157.72     12.01 o 
  11  -4   0       35.79       32.56      5.82 o 
   1  -3   0     3715.18     4136.70     78.46 o 
   2  -3   0     1826.90     2037.25     43.45 o 
   3  -3   0      629.79      659.05     12.74 o 
   4  -3   0      199.32      196.34      5.49 o 
   5  -3   0       11.18        8.90      1.83 o 
   6  -3   0      229.41      223.71     12.87 o 
   7  -3   0      225.24      213.51      9.20 o 
   8  -3   0       54.65       54.06      8.10 o 
   9  -3   0       81.84       91.81     10.75 o 
  10  -3   0      149.24      165.90     24.87 o 
  11  -3   0        2.24        0.00      3.60 o 
  12  -3   0        5.62        2.20      2.51 o 
   0  -2   0     1997.35     2171.75     47.52 o 
   1  -2   0     1615.20     1756.46     27.46 o 
   2  -2   0       51.80       49.78      1.63 o 
   3  -2   0      422.57      375.55      7.60 o 
   4  -2   0      696.09      666.76     17.44 o 
   5  -2   0      319.11      293.40      7.32 o 
   6  -2   0      503.13      498.29     16.12 o 
   7  -2   0       53.06       55.46      4.83 o 
   8  -2   0      210.31      194.02     11.46 o 
   9  -2   0      455.87      439.92     30.24 o 
  10  -2   0      444.58      391.53     54.26 o 
  11  -2   0       76.14       63.39     20.26 o 
  12  -2   0       59.56       72.17     14.97 o 
   1  -1   0       51.63       49.41      0.92 o 
   2  -1   0     1997.63     2011.28     29.93 o 
   3  -1   0     2297.00     2346.73     36.95 o 
   4  -1   0     6269.10     7211.91    124.87 o 
   5  -1   0      554.12      567.90     10.29 o 
   6  -1   0     2335.05     2517.53     41.11 o 
   7  -1   0      419.99      400.05     12.41 o 
   8  -1   0        9.76       28.66     23.06 o 
   9  -1   0      236.04      236.26     16.85 o 
  10  -1   0      362.47      292.17     54.24 o 
  11  -1   0       12.41       23.25      9.09 o 
  12  -1   0       63.39       66.76     10.83 o 
   1   0   0     4177.31     4538.76     68.24 o 
   2   0   0    28776.30    31088.78    612.53 o 
   3   0   0     2576.03     2833.28     44.13 o 
   4   0   0     3264.42     3533.21     57.69 o 
   5   0   0      440.67      539.18      9.61 o 
   6   0   0     1693.70     1725.90     27.99 o 
   7   0   0     1071.90     1034.45     20.01 o 
   8   0   0       65.86       60.14      5.15 o 
   9   0   0        5.39        8.07      4.24 o 
  10   0   0      277.41      270.39     28.45 o 
  11   0   0        6.95        3.20      6.78 o 
  12   0   0       56.96       40.10      9.21 o 
   1   1   0       31.59       31.46      0.91 o 
   2   1   0     1828.56     1890.70     26.35 o 
   3   1   0     2400.56     2527.88     36.69 o 
   4   1   0     6138.99     7047.74    113.90 o 
   5   1   0      490.73      495.79      8.43 o 
   6   1   0     2183.06     2371.55     41.82 o 
   7   1   0      451.46      449.15      9.13 o 
   8   1   0       15.13       12.24      3.51 o 
   9   1   0      217.91      211.00     13.32 o 
  10   1   0      366.09      327.55     29.94 o 
  11   1   0        9.77        9.13      7.55 o 
  12   1   0       61.27       54.77     13.56 o 
   0   2   0     2021.93     2118.33     84.88 o 
   1   2   0     1597.09     1740.28     22.17 o 
   2   2   0       62.81       60.80      1.41 o 
   3   2   0      392.82      362.46      5.73 o 
   4   2   0      758.49      748.71     11.52 o 
   5   2   0      347.27      325.09      6.05 o 
   6   2   0      495.75      519.39     10.00 o 
   7   2   0       68.49       69.96      4.39 o 
   8   2   0      163.08      145.38     10.14 o 
   9   2   0      443.45      423.88     19.34 o 
  10   2   0      436.30      366.21     18.04 o 
  11   2   0       75.51       55.47      9.11 o 
  12   2   0       50.44       42.91      7.89 o 
   1   3   0     3925.57     4337.52     69.88 o 
   2   3   0     2110.21     2355.01     30.34 o 
   3   3   0      666.63      688.61      9.82 o 
   4   3   0      242.70      234.95      4.40 o 
   5   3   0        8.83        7.64      1.33 o 
   6   3   0      194.63      202.47      5.66 o 
   7   3   0      209.88      186.05      8.54 o 
   8   3   0       42.63       40.28      5.61 o 
   9   3   0       85.11       80.91      9.38 o 
  10   3   0      147.85      130.23     24.68 o 
  11   3   0        2.39        3.07      3.97 o 
  12   3   0        5.18        1.58      2.90 o 
   0   4   0    14152.51    16380.98    580.35 o 
   1   4   0      106.90      108.89      2.69 o 
   2   4   0     1795.54     1803.11     27.37 o 
   3   4   0      176.54      158.51      3.59 o 
   4   4   0      800.64      784.74     20.76 o 
   5   4   0      489.51      521.12     14.17 o 
   6   4   0      330.62      317.40     19.88 o 
   7   4   0      325.19      332.75     21.41 o 
   8   4   0      431.72      444.68     31.69 o 
   9   4   0      312.55      302.25     21.37 o 
  10   4   0      176.65      177.74     19.32 o 
  11   4   0       30.52       27.56      6.74 o 
   1   5   0      494.71      498.20      9.61 o 
   2   5   0      721.76      665.98     18.77 o 
   3   5   0      134.89      127.68      4.70 o 
   4   5   0     1015.30      979.58     43.00 o 
   5   5   0      122.55      107.73      8.04 o 
   6   5   0      308.86      331.60     21.84 o 
   7   5   0      127.13      146.43     13.56 o 
   8   5   0      284.26      303.79     21.54 o 
   9   5   0      106.30      112.65     12.33 o 
  10   5   0      220.65      223.00     16.76 o 
  11   5   0       40.04       40.35      7.00 o 
   0   6   0      693.20      733.65     19.10 o 
   1   6   0      954.70      859.31     19.73 o 
   2   6   0       62.91       63.28      3.81 o 
   3   6   0      302.07      287.82     10.42 o 
   4   6   0       80.70       85.57     10.24 o 
   5   6   0      184.96      206.19     16.29 o 
   6   6   0      593.14      605.15     35.36 o 
   7   6   0       35.21       31.01      8.79 o 
   8   6   0       20.88       22.27     11.77 o 
   9   6   0       98.33      107.96     12.07 o 
  10   6   0       47.03       54.21     12.28 o 
   1   7   0     1030.55      992.46     30.75 o 
   2   7   0      610.70      595.24     19.70 o 
   3   7   0       23.48       26.57      7.29 o 
   4   7   0      544.33      545.17     32.25 o 
   5   7   0      322.47      330.06     22.91 o 
   6   7   0      100.12       97.38     11.99 o 
   7   7   0       72.41       85.48     11.60 o 
   8   7   0        4.02        5.20      5.97 o 
   9   7   0       52.60       53.79     12.33 o 
   0   8   0      538.39      495.31     30.11 o 
   1   8   0      129.40      115.08      8.81 o 
   2   8   0      360.82      313.98     24.95 o 
   3   8   0       43.83       44.01      6.60 o 
   4   8   0       20.38       30.53      6.30 o 
   5   8   0       89.54       85.08      8.65 o 
   6   8   0       85.37       87.56      8.87 o 
   7   8   0       13.51       12.28      5.22 o 
   8   8   0       98.53      117.93      9.69 o 
   1   9   0       38.85       21.37      5.84 o 
   4   9   0      189.81      181.20     18.43 o 
   5   9   0       16.78       12.11      5.67 o 
   6   9   0       59.04       60.44      8.49 o 
   7   9   0        7.68        7.44      3.77 o 
   5  10   0        4.77        0.00      1.92 o 
  -8  -7   1       74.31       77.21     13.48 o 
  -7  -7   1      245.19      284.42     25.51 o 
  -6  -7   1       33.32       39.07     12.11 o 
  -5  -7   1      480.76      506.06     35.19 o 
  -4  -7   1      307.76      315.60     25.29 o 
   3  -7   1      703.53      677.58     40.56 o 
   4  -7   1       56.86       57.24     11.77 o 
   5  -7   1      333.60      364.19     28.41 o 
   6  -7   1      117.85      109.54     15.78 o 
   7  -7   1      165.63      183.37     20.82 o 
   8  -7   1       53.82       59.85     12.58 o 
   9  -7   1      115.90      126.64     15.31 o 
 -10  -6   1       28.77       24.31      7.98 o 
  -9  -6   1      333.75      352.63     27.60 o 
  -8  -6   1      314.50      336.80     33.01 o 
  -7  -6   1       44.06       41.97     11.73 o 
  -6  -6   1      631.20      612.40     40.05 o 
  -5  -6   1       64.26       61.68     11.47 o 
  -4  -6   1      325.77      324.43     23.33 o 
  -3  -6   1      347.29      342.65     23.29 o 
  -2  -6   1      257.93      280.37     19.07 o 
  -1  -6   1     1479.82     1510.59     71.58 o 
   0  -6   1      287.27      298.80     17.57 o 
   1  -6   1      888.50      911.92     46.54 o 
   2  -6   1       50.47       50.16      8.23 o 
   3  -6   1        0.96        4.31      5.33 o 
   4  -6   1       76.40       81.68     11.56 o 
   5  -6   1      161.65      152.88     16.51 o 
   6  -6   1      221.84      224.49     21.37 o 
   7  -6   1      237.91      253.16     23.84 o 
   8  -6   1      562.03      577.34     46.49 o 
   9  -6   1      133.42      140.51     16.68 o 
  10  -6   1       64.32       67.05     10.96 o 
 -11  -5   1        0.91        1.79      2.99 o 
 -10  -5   1        1.23        2.40      3.99 o 
  -9  -5   1       10.93        9.74      5.43 o 
  -8  -5   1      125.99      127.00     10.77 o 
  -7  -5   1      414.42      410.14     19.98 o 
  -6  -5   1      427.20      406.69     22.33 o 
  -5  -5   1     1471.41     1458.74     70.85 o 
  -4  -5   1       51.45       48.66      5.92 o 
  -3  -5   1      651.27      658.11     24.20 o 
  -2  -5   1     2319.03     2395.28     78.55 o 
  -1  -5   1      340.61      332.24     12.67 o 
   0  -5   1     2642.69     2775.78    130.01 o 
   1  -5   1      642.41      655.51     24.11 o 
   2  -5   1      283.03      278.92     17.45 o 
   3  -5   1      161.19      155.48     12.92 o 
   4  -5   1      434.35      441.44     31.14 o 
   5  -5   1      218.37      225.39     18.00 o 
   6  -5   1      137.04      130.76     10.93 o 
   7  -5   1       76.64       68.75      9.16 o 
   8  -5   1      191.10      164.63     13.93 o 
   9  -5   1      107.49       98.55     13.51 o 
  10  -5   1       88.56       92.98     10.19 o 
  11  -5   1       32.06       27.65      4.95 o 
 -12  -4   1       60.83       56.13      9.04 o 
 -11  -4   1       35.99       29.12      6.76 o 
 -10  -4   1       51.46       67.13     23.84 o 
  -9  -4   1      310.89      314.20     36.45 o 
  -8  -4   1      134.87      138.71     10.78 o 
  -7  -4   1      103.72       89.37      8.22 o 
  -6  -4   1      191.66      198.15      8.82 o 
  -5  -4   1       29.84       27.99      3.45 o 
  -4  -4   1      148.79      133.56      6.33 o 
  -3  -4   1      243.32      243.77      7.73 o 
  -2  -4   1     2956.61     3211.80     78.74 o 
  -1  -4   1     1647.48     1694.66     35.47 o 
   0  -4   1     1834.29     1843.18     57.51 o 
   1  -4   1       84.79       81.53      2.03 o 
   2  -4   1      456.81      439.07     10.33 o 
   3  -4   1       30.86       33.44      2.17 o 
   4  -4   1      108.99      125.35      5.59 o 
   5  -4   1       72.87       82.20      5.46 o 
   6  -4   1      201.65      215.61     12.76 o 
   7  -4   1        7.76        8.46      4.54 o 
   8  -4   1      377.60      367.68     20.57 o 
   9  -4   1      399.16      374.72     19.90 o 
  10  -4   1      124.43      124.34     10.74 o 
  11  -4   1       96.07       86.65     10.88 o 
 -12  -3   1        5.18       50.72      8.83 o 
 -11  -3   1      215.21      152.69     54.56 o 
 -10  -3   1      242.66      234.14     42.68 o 
  -9  -3   1      165.97      132.59     24.12 o 
  -8  -3   1      671.52      636.62     28.92 o 
  -7  -3   1      346.68      364.80     13.17 o 
  -6  -3   1      142.09      131.35      5.97 o 
  -5  -3   1     1917.25     1804.01     82.41 o 
  -4  -3   1        6.02        7.26      1.47 o 
  -3  -3   1      292.94      293.76      8.74 o 
  -2  -3   1     1847.94     2021.58     60.95 o 
  -1  -3   1      147.96      149.22      4.55 o 
   0  -3   1     1854.30     1965.70     39.37 o 
   1  -3   1     2927.48     3394.28     56.76 o 
   2  -3   1     1177.49     1223.05     23.15 o 
   3  -3   1      930.49      899.20     15.68 o 
   4  -3   1      364.90      341.44     11.71 o 
   5  -3   1      429.70      458.96     14.54 o 
   6  -3   1      156.96      146.62      5.97 o 
   7  -3   1      192.69      204.19      9.91 o 
   8  -3   1      149.03      161.51     11.23 o 
   9  -3   1      491.38      462.57     22.62 o 
  10  -3   1       52.42       48.11      7.60 o 
  11  -3   1       55.63       50.78      6.94 o 
  12  -3   1       10.23       10.45      4.65 o 
 -12  -2   1        7.24        6.87      7.04 o 
 -10  -2   1       11.59        5.89      6.06 o 
  -9  -2   1       19.77       16.60      5.56 o 
  -8  -2   1      221.13      206.82     12.11 o 
  -7  -2   1      858.69      824.85     22.04 o 
  -6  -2   1      992.08     1055.12     21.23 o 
  -5  -2   1     1242.61     1222.03     25.46 o 
  -4  -2   1      886.08      863.53     29.43 o 
  -3  -2   1       18.40       22.21      2.17 o 
  -2  -2   1     1553.77     1682.65     33.33 o 
  -1  -2   1    63487.39    59390.55   2123.14 o 
   0  -2   1     1518.68     1665.18     23.71 o 
   1  -2   1    14460.03    15962.84    286.84 o 
   2  -2   1      457.70      420.18      6.03 o 
   3  -2   1      986.85      955.11     15.89 o 
   4  -2   1      812.88      873.84     24.91 o 
   5  -2   1     1060.36      998.97     37.97 o 
   6  -2   1      331.42      319.38      8.15 o 
   7  -2   1       73.88       67.97      4.69 o 
   8  -2   1      107.25      111.12     10.07 o 
   9  -2   1      297.33      264.52     16.74 o 
  10  -2   1        0.43        0.08      3.32 o 
  11  -2   1       93.64       71.08     19.66 o 
  12  -2   1        4.59        2.28      4.06 o 
 -11  -1   1      162.71      194.42     25.38 o 
 -10  -1   1       69.10       95.25     14.59 o 
  -9  -1   1       26.22       25.85      5.65 o 
  -8  -1   1      310.42      286.80     12.94 o 
  -7  -1   1      596.76      634.87     13.37 o 
  -6  -1   1       16.86       18.54      1.96 o 
  -5  -1   1     4071.51     4719.22     81.55 o 
  -4  -1   1      128.15      130.63      3.03 o 
  -3  -1   1      734.77      654.05     11.00 o 
  -2  -1   1      967.68      939.52     14.47 o 
  -1  -1   1      408.11      415.08      7.13 o 
   0  -1   1      446.03      452.02      6.75 o 
   1  -1   1      490.52      463.56      6.19 o 
   2  -1   1     4105.18     4495.29     66.67 o 
   3  -1   1     1416.17     1360.44     19.96 o 
   4  -1   1      134.12      110.37      2.51 o 
   5  -1   1      264.44      343.12      7.07 o 
   6  -1   1       17.21       20.59      1.81 o 
   7  -1   1      170.17      175.58      6.88 o 
   8  -1   1      340.95      312.46     16.81 o 
   9  -1   1      342.69      304.86     16.20 o 
  10  -1   1      111.53      105.24     12.31 o 
  11  -1   1      176.93      140.48     41.61 o 
  12  -1   1        8.97       11.43      7.38 o 
 -11   0   1       45.58       31.86      9.55 o 
 -10   0   1      479.83      453.72     31.44 o 
  -9   0   1       33.47       34.97      6.76 o 
  -8   0   1       92.66       73.24      6.50 o 
  -7   0   1      874.86      946.08     21.32 o 
  -6   0   1      543.91      607.80     11.68 o 
  -5   0   1     2275.84     2334.77     38.97 o 
  -4   0   1     1319.65     1333.36     21.28 o 
  -3   0   1       29.12       25.97      1.73 o 
  -2   0   1        0.63        1.60      0.76 o 
   0   0   1        4.52        5.96      0.31 o 
   2   0   1      692.44      677.69      9.39 o 
   3   0   1      393.30      359.88      5.59 o 
   4   0   1      409.32      368.53      6.25 o 
   5   0   1      182.62      231.46      4.76 o 
   6   0   1      372.33      390.13      7.44 o 
   7   0   1      610.38      611.59     15.40 o 
   8   0   1      453.62      431.28     19.08 o 
   9   0   1      354.82      306.49     18.85 o 
  10   0   1       19.12       16.77      5.45 o 
  11   0   1      125.24      145.88     15.83 o 
  12   0   1        7.42       13.31     10.62 o 
 -12   1   1       27.37       20.01      7.25 o 
 -11   1   1      162.82      144.05     21.11 o 
 -10   1   1       80.37       77.66     11.52 o 
  -9   1   1       30.76       33.88      5.55 o 
  -8   1   1      318.47      367.91     57.52 o 
  -7   1   1      657.91      698.82     14.30 o 
  -6   1   1        9.55       11.69      1.44 o 
  -5   1   1     4086.73     4711.05     75.44 o 
  -4   1   1      148.53      149.40      3.44 o 
  -3   1   1      639.07      562.44      8.93 o 
  -2   1   1      791.34      775.91     16.93 o 
  -1   1   1      370.82      369.39      7.25 o 
   0   1   1      379.49      368.90      4.86 o 
   1   1   1      422.04      407.30      5.36 o 
   2   1   1     4027.92     4465.57     65.94 o 
   3   1   1     1493.13     1474.88     21.06 o 
   4   1   1      134.76      114.40      2.84 o 
   5   1   1      247.66      320.64      6.63 o 
   6   1   1        8.49       16.55      2.39 o 
   7   1   1      170.83      156.95      5.16 o 
   8   1   1      330.78      295.60     13.10 o 
   9   1   1      341.15      272.86     15.35 o 
  10   1   1      131.04      133.89     14.63 o 
  11   1   1      175.36      158.93     15.65 o 
  12   1   1       11.82       12.54      6.44 o 
 -12   2   1        6.41        6.06      5.08 o 
 -11   2   1      277.30      207.44     12.85 o 
 -10   2   1       11.70        8.49      4.37 o 
  -9   2   1       27.32       22.65      6.01 o 
  -8   2   1      232.22      219.95     11.43 o 
  -7   2   1      818.72      796.24     21.57 o 
  -6   2   1      946.91     1006.75     18.27 o 
  -5   2   1     1255.89     1238.25     19.69 o 
  -4   2   1      744.66      775.20     12.01 o 
  -3   2   1       36.94       36.82      1.21 o 
  -2   2   1     1459.61     1630.36     23.06 o 
  -1   2   1    63717.32    60728.68   1095.69 o 
   0   2   1     1538.70     1666.66     23.86 o 
   1   2   1    14366.55    15726.20    250.59 o 
   2   2   1      395.71      354.70      5.14 o 
   3   2   1      822.47      817.21     12.04 o 
   4   2   1      788.86      908.22     14.32 o 
   5   2   1      970.40      976.54     17.39 o 
   6   2   1      317.72      303.40      6.86 o 
   7   2   1       58.46       50.01      4.46 o 
   8   2   1       93.16       91.62      6.32 o 
   9   2   1      296.24      248.26     13.37 o 
  10   2   1        1.17        0.37      4.03 o 
  11   2   1       82.62       67.65     10.45 o 
  12   2   1        6.68        5.20      4.44 o 
 -12   3   1        6.69        3.63      4.48 o 
 -11   3   1      238.66      207.47     16.68 o 
 -10   3   1      236.96      252.35     19.32 o 
  -9   3   1      170.22      137.48     13.31 o 
  -8   3   1      720.61      640.55     62.02 o 
  -7   3   1      313.13      352.75     57.71 o 
  -6   3   1      130.45      117.84      4.19 o 
  -5   3   1     1843.42     1835.33     43.99 o 
  -4   3   1       16.50       19.10      1.11 o 
  -3   3   1      319.96      318.18      5.04 o 
  -2   3   1     1865.65     2057.97     26.24 o 
  -1   3   1      146.43      150.13      2.81 o 
   0   3   1     1853.89     1911.60     35.26 o 
   1   3   1     2895.27     3296.26     45.46 o 
   2   3   1     1253.36     1292.85     17.49 o 
   3   3   1      895.64      859.91     12.12 o 
   4   3   1      349.20      341.20      6.69 o 
   5   3   1      376.90      414.69      8.33 o 
   6   3   1      206.13      202.50      5.37 o 
   7   3   1      228.41      229.34     11.90 o 
   8   3   1      143.03      145.80     11.88 o 
   9   3   1      532.63      453.80     41.50 o 
  10   3   1       68.64       56.19      9.11 o 
  11   3   1       55.16       42.31     10.58 o 
 -12   4   1       62.39       46.20      7.12 o 
 -11   4   1       32.13       32.16     10.88 o 
 -10   4   1       44.77       45.90      8.91 o 
  -9   4   1      268.45      253.16     19.45 o 
  -8   4   1      140.10      152.28     13.86 o 
  -7   4   1      124.41      113.04     11.30 o 
  -6   4   1      170.64      184.66     11.17 o 
  -5   4   1       30.56       30.17      3.60 o 
  -4   4   1      113.34      102.45      3.23 o 
  -3   4   1      255.07      258.49      5.25 o 
  -2   4   1     2900.52     3195.38     49.34 o 
  -1   4   1     1664.94     1670.28     23.32 o 
   0   4   1     1963.86     2058.78     36.23 o 
   1   4   1       93.90       93.30      3.33 o 
   2   4   1      504.51      490.49      8.63 o 
   3   4   1       40.11       43.60      2.01 o 
   4   4   1      133.52      155.49      4.71 o 
   5   4   1       77.62       90.29      3.94 o 
   6   4   1      207.80      206.37     19.60 o 
   7   4   1        1.82        2.09      8.70 o 
   8   4   1      342.05      346.10     23.33 o 
   9   4   1      384.06      366.53     29.05 o 
  10   4   1      130.99      131.51     12.92 o 
  11   4   1       82.80       67.48      8.87 o 
 -11   5   1        0.78        1.15      6.23 o 
 -10   5   1        1.74        3.37      5.20 o 
  -9   5   1       15.22       17.53      6.91 o 
  -8   5   1      134.65      146.65     14.16 o 
  -7   5   1      392.58      396.78     25.64 o 
  -6   5   1      442.73      439.22     29.47 o 
  -5   5   1     1524.49     1532.74     53.62 o 
  -4   5   1       48.27       47.52      4.87 o 
  -3   5   1      757.01      755.14     22.34 o 
  -2   5   1     2477.89     2547.15     59.37 o 
  -1   5   1      315.60      295.24      8.79 o 
   0   5   1     2765.91     2946.46     54.48 o 
   1   5   1      753.71      767.09     13.58 o 
   2   5   1      295.50      290.91      7.00 o 
   3   5   1      179.41      169.21     12.11 o 
   4   5   1      469.65      477.77     17.61 o 
   5   5   1      180.13      173.64     17.66 o 
   6   5   1      141.04      143.96     13.14 o 
   7   5   1       90.78       97.21     15.61 o 
   8   5   1      203.43      200.27     16.55 o 
   9   5   1      107.80      109.75     16.55 o 
  10   5   1       87.78      101.39     11.13 o 
  11   5   1       30.57       29.60      5.97 o 
 -10   6   1       29.76       30.41      7.34 o 
  -9   6   1      344.75      377.24     28.66 o 
  -8   6   1      323.35      340.05     23.50 o 
  -7   6   1       51.86       52.76      9.43 o 
  -6   6   1      620.08      597.94     34.85 o 
  -5   6   1       60.70       62.57      9.17 o 
  -4   6   1      325.09      327.51     20.69 o 
  -3   6   1      366.46      362.14     21.54 o 
  -2   6   1      251.54      252.76      7.98 o 
  -1   6   1     1526.73     1529.85     28.01 o 
   0   6   1      267.10      263.48      5.86 o 
   1   6   1      866.53      871.29     19.90 o 
   2   6   1       56.16       57.00      3.72 o 
   3   6   1        0.07        3.35      2.61 o 
   4   6   1       72.19       68.68      6.68 o 
   5   6   1      164.84      160.00     14.76 o 
   6   6   1      225.55      230.93     23.33 o 
   7   6   1      236.16      249.11     19.79 o 
   8   6   1      536.30      560.62     34.00 o 
   9   6   1      132.87      139.70     17.57 o 
  10   6   1       57.31       63.60      8.70 o 
 -10   7   1       39.60       46.24      6.28 o 
  -9   7   1       45.58       53.49      6.57 o 
  -8   7   1       72.17       75.76     10.58 o 
  -7   7   1      238.99      278.62     25.00 o 
  -6   7   1       43.57       53.45     13.35 o 
  -5   7   1      447.26      450.18     32.42 o 
  -4   7   1      340.02      344.61     22.56 o 
  -3   7   1      729.64      735.10     29.48 o 
  -2   7   1      226.99      199.83     29.85 o 
  -1   7   1       88.82       81.53      5.32 o 
   0   7   1      116.59       97.86      6.00 o 
   1   7   1     1308.37     1272.60     38.24 o 
   2   7   1      188.81      199.01      9.49 o 
   3   7   1      673.80      590.44     58.25 o 
   4   7   1       39.94       33.06      9.00 o 
   5   7   1      321.20      343.37     24.23 o 
   6   7   1       95.32       95.59     12.41 o 
   7   7   1      178.52      203.93     21.84 o 
   8   7   1       47.64       52.76      9.43 o 
   9   7   1      129.53      146.14     12.80 o 
  -8   8   1       49.57       57.47      7.85 o 
  -7   8   1      150.38      167.11     14.38 o 
  -6   8   1       12.53       11.99      7.87 o 
  -5   8   1      209.89      220.09     16.36 o 
  -4   8   1      286.32      308.93     15.94 o 
  -3   8   1       89.37       97.78      9.42 o 
  -2   8   1      536.96      496.21     32.16 o 
  -1   8   1     1148.68      978.55    164.56 o 
   0   8   1      274.95      237.24     14.29 o 
   1   8   1       32.78       29.23      4.59 o 
   2   8   1      103.84      103.17      8.87 o 
   3   8   1      440.12      412.87     21.12 o 
   4   8   1      169.57      142.41     15.12 o 
   5   8   1      209.71      234.26     18.90 o 
   6   8   1      279.64      291.93     21.20 o 
   7   8   1       65.21       74.23      8.13 o 
   8   8   1        4.21        5.85      5.14 o 
  -7   9   1       90.39       92.46     10.83 o 
  -6   9   1       17.93       16.99      4.53 o 
  -5   9   1       51.35       48.80      8.02 o 
  -4   9   1       20.96       20.09      6.10 o 
  -1   9   1       31.75       32.80      8.23 o 
   0   9   1       50.02       30.20     22.01 o 
   1   9   1       53.61       45.90     10.88 o 
   4   9   1        3.33        3.54      7.34 o 
   5   9   1      110.12      110.73     14.84 o 
   6   9   1      111.56      123.15     15.44 o 
   7   9   1        1.51        2.26      6.14 o 
  -5  10   1        6.28        0.17      1.88 o 
  -1  10   1       24.88        0.00      3.97 o 
   2  10   1        9.87        0.00      2.00 o 
   3  10   1        6.34        0.21      4.69 o 
  -1  11   1       10.42        0.26      2.69 o 
   5  -8   2       95.12       88.98     15.27 o 
   6  -8   2       74.34       82.45     14.80 o 
   7  -8   2      323.10      371.57     29.43 o 
  -1  -7   2      413.19      414.99     25.12 o 
   2  -7   2      306.68      337.23     23.29 o 
   3  -7   2      481.38      469.25     30.84 o 
   4  -7   2       82.51       83.52     12.54 o 
   5  -7   2       60.95       58.05     13.10 o 
   6  -7   2       36.51       38.39     11.82 o 
   7  -7   2      382.71      377.20     37.07 o 
   8  -7   2      136.83      140.97     18.13 o 
   9  -7   2       31.22       35.19     14.97 o 
  -9  -6   2       22.53       17.49      8.66 o 
  -8  -6   2      121.61      123.49     15.78 o 
  -7  -6   2      281.45      288.48     24.61 o 
  -6  -6   2       27.75       23.59      9.98 o 
  -5  -6   2      242.42      248.64     21.11 o 
  -4  -6   2      349.97      370.42     30.16 o 
  -3  -6   2      248.36      275.21     20.18 o 
  -2  -6   2      715.08      692.89     35.57 o 
  -1  -6   2      118.67      111.29     10.58 o 
   0  -6   2      175.83      195.23     14.16 o 
   1  -6   2      126.02      118.16      8.76 o 
   2  -6   2        3.53        6.53      6.01 o 
   3  -6   2      216.37      208.97     21.03 o 
   4  -6   2       59.04       52.47     10.28 o 
   5  -6   2      352.72      325.97     30.63 o 
   6  -6   2       37.02       40.65     17.79 o 
   7  -6   2      119.07      114.78     17.32 o 
   8  -6   2      184.27      190.24     20.73 o 
   9  -6   2       18.07       17.28      9.77 o 
  10  -6   2       69.53       67.39     11.22 o 
 -11  -5   2       52.57       55.15      9.30 o 
 -10  -5   2       94.71       74.84     11.02 o 
  -9  -5   2      108.10       95.16     10.88 o 
  -8  -5   2       14.88       20.39      5.84 o 
  -7  -5   2       49.28       48.06      8.15 o 
  -6  -5   2       32.92       29.97      6.10 o 
  -5  -5   2      172.98      165.24      8.64 o 
  -4  -5   2      112.81      114.39      6.03 o 
  -3  -5   2      384.03      368.92     17.72 o 
  -2  -5   2      229.37      234.49     10.65 o 
  -1  -5   2      247.40      254.18     15.19 o 
   0  -5   2     2206.94     2243.53     73.09 o 
   1  -5   2      171.35      167.92      8.26 o 
   2  -5   2       86.95      102.31      7.61 o 
   3  -5   2      182.14      186.40     17.32 o 
   4  -5   2       22.36       26.40      7.29 o 
   5  -5   2       15.27       21.97      8.23 o 
   6  -5   2      140.03      133.10      9.80 o 
   7  -5   2       18.85       19.79      5.81 o 
   8  -5   2      254.83      237.78     16.77 o 
   9  -5   2      109.78      110.15     10.56 o 
  10  -5   2       18.53       18.05      5.56 o 
  11  -5   2        7.21        5.96      3.79 o 
 -12  -4   2       23.57       23.37      6.74 o 
 -11  -4   2       42.07       27.21     11.05 o 
 -10  -4   2      267.00      241.01     36.70 o 
  -9  -4   2      318.18      317.26     26.70 o 
  -8  -4   2       11.07       10.55      5.19 o 
  -7  -4   2      888.65      861.23     34.31 o 
  -6  -4   2      388.22      404.66     17.85 o 
  -5  -4   2      697.53      741.77     21.91 o 
  -4  -4   2      527.04      509.71     22.73 o 
  -3  -4   2     2447.14     2477.25     74.43 o 
  -2  -4   2     1848.61     1836.19     47.44 o 
  -1  -4   2      545.43      526.33     14.16 o 
   0  -4   2     3279.83     3939.30     98.34 o 
   1  -4   2      236.92      230.06      4.57 o 
   2  -4   2      564.94      633.77     12.39 o 
   3  -4   2      141.06      161.08      5.04 o 
   4  -4   2      228.47      240.86      8.69 o 
   5  -4   2      200.74      209.26      8.76 o 
   6  -4   2      281.48      274.30     14.02 o 
   7  -4   2      458.92      462.80     22.69 o 
   8  -4   2      531.48      517.55     26.30 o 
   9  -4   2       35.77       35.30      8.69 o 
  10  -4   2      253.92      266.71     17.23 o 
  11  -4   2      106.14       97.82     11.30 o 
 -12  -3   2      138.43      159.57     19.66 o 
 -11  -3   2        4.34        3.11      6.36 o 
 -10  -3   2       29.54       19.93      5.62 o 
  -9  -3   2       46.74       42.09      6.58 o 
  -8  -3   2       90.81      145.75     55.56 o 
  -7  -3   2      255.98      243.39      9.88 o 
  -6  -3   2     1288.84     1276.67     39.18 o 
  -5  -3   2      347.25      371.76      9.34 o 
  -4  -3   2      766.62      782.66     16.60 o 
  -3  -3   2      597.17      577.80     12.78 o 
  -2  -3   2     2439.79     2725.09     63.92 o 
  -1  -3   2     3945.05     4520.39     98.89 o 
   1  -3   2     1557.11     1571.68     28.44 o 
   2  -3   2     1195.47     1226.67     20.80 o 
   3  -3   2      148.68      135.59      3.69 o 
   4  -3   2      439.22      457.03     10.56 o 
   5  -3   2       35.85       35.49      2.78 o 
   6  -3   2       78.57       78.89      4.31 o 
   7  -3   2      218.63      202.60     12.12 o 
   8  -3   2      129.82      134.06     10.61 o 
   9  -3   2        9.07        6.66      5.30 o 
  10  -3   2       42.79       47.89      8.80 o 
  11  -3   2       14.24       13.00      4.95 o 
  12  -3   2       14.96       15.67      5.03 o 
 -12  -2   2       14.87       22.69      7.89 o 
  -9  -2   2      208.38      171.91     30.29 o 
  -8  -2   2       53.33       54.90      6.47 o 
  -7  -2   2       76.33       69.52      4.38 o 
  -6  -2   2      753.65      749.07     15.51 o 
  -5  -2   2      354.82      335.82     10.35 o 
  -4  -2   2       11.22       12.46      1.47 o 
  -3  -2   2      230.43      222.40      5.01 o 
  -2  -2   2      541.75      492.44     10.27 o 
  -1  -2   2      725.71      667.92     10.93 o 
   0  -2   2       34.44       35.05      1.38 o 
   1  -2   2     1569.91     1654.74     24.88 o 
   2  -2   2      151.20      141.95      2.97 o 
   3  -2   2      644.63      647.52     11.41 o 
   4  -2   2      358.03      318.30      7.61 o 
   5  -2   2      854.91      878.49     21.48 o 
   6  -2   2      559.55      561.40     13.51 o 
   7  -2   2      951.96      979.85     37.06 o 
   8  -2   2      951.45      905.65     36.09 o 
   9  -2   2        5.87        7.93      6.25 o 
  10  -2   2      519.61      514.26     38.41 o 
  11  -2   2       45.62       55.95     10.02 o 
  12  -2   2        7.40        4.24      3.32 o 
 -11  -1   2      105.56      124.38     14.55 o 
 -10  -1   2       14.30        8.57      7.25 o 
  -9  -1   2      390.39      367.35     26.06 o 
  -8  -1   2      712.65      653.22     32.71 o 
  -7  -1   2      197.02      183.09      5.81 o 
  -6  -1   2      859.05      896.08     16.27 o 
  -5  -1   2     1053.38     1062.98     18.39 o 
  -4  -1   2       29.11       26.24      1.41 o 
  -3  -1   2      432.59      429.22      8.67 o 
  -2  -1   2      250.43      248.71      4.41 o 
  -1  -1   2       63.87       68.40      4.49 o 
   0  -1   2     1442.50     1509.51     20.06 o 
   1  -1   2     4837.89     5285.66     84.67 o 
   2  -1   2     2569.65     2756.32     35.17 o 
   3  -1   2       99.12       89.44      1.84 o 
   4  -1   2     1410.60     1431.14     20.46 o 
   5  -1   2      219.50      189.23      4.22 o 
   6  -1   2       68.83       66.25      3.87 o 
   7  -1   2      313.33      315.82     12.85 o 
   8  -1   2      586.00      557.71     25.35 o 
   9  -1   2      197.59      192.97     14.04 o 
  10  -1   2       39.18       37.38      6.99 o 
  11  -1   2       14.78       11.06      6.21 o 
  12  -1   2       24.31       14.55     10.34 o 
 -11   0   2       26.46       21.03      8.70 o 
 -10   0   2      115.41       94.45     12.20 o 
  -9   0   2       47.28       49.18      6.39 o 
  -8   0   2      202.99      222.61     12.97 o 
  -7   0   2      702.57      743.20     15.16 o 
  -6   0   2     1631.27     1637.03     28.31 o 
  -5   0   2     1037.54     1034.04     17.41 o 
  -4   0   2      301.23      328.91      6.29 o 
  -3   0   2       99.71      108.75      2.35 o 
  -2   0   2    50173.00    52563.39   1205.38 o 
  -1   0   2    14818.19    15955.18    306.81 o 
   0   0   2     5851.69     6117.34     85.48 o 
   1   0   2     2069.80     2267.22     27.97 o 
   2   0   2    10904.64    12167.46    189.32 o 
   3   0   2     5430.95     5940.55     87.77 o 
   4   0   2      351.21      351.67      5.82 o 
   5   0   2     1370.50     1341.31     21.26 o 
   6   0   2        2.80        4.61      1.28 o 
   7   0   2        4.52        2.51      1.70 o 
   8   0   2       36.81       32.12      6.39 o 
   9   0   2       72.09       74.72      9.33 o 
  10   0   2        3.76        5.99      4.74 o 
  11   0   2        2.48        1.54      3.98 o 
  12   0   2        4.31        6.14      5.89 o 
 -12   1   2       64.81       61.42     10.24 o 
 -11   1   2       84.77       75.99     19.56 o 
 -10   1   2       12.01        5.06      5.39 o 
  -9   1   2      398.88      360.35     17.31 o 
  -8   1   2      704.92      717.98     28.87 o 
  -7   1   2      161.82      153.97      4.47 o 
  -6   1   2      853.47      869.08     14.57 o 
  -5   1   2      965.02      961.17     16.45 o 
  -4   1   2       18.52       17.78      1.21 o 
  -3   1   2      410.62      423.53      7.28 o 
  -2   1   2      229.87      228.49      4.33 o 
  -1   1   2       53.28       55.14      2.44 o 
   0   1   2     1279.51     1348.23     16.98 o 
   1   1   2     4805.94     5233.18     78.44 o 
   2   1   2     2548.23     2743.13     39.82 o 
   3   1   2       83.49       73.25      2.03 o 
   4   1   2     1296.53     1307.93     21.63 o 
   5   1   2      277.16      249.61      4.95 o 
   6   1   2       55.67       54.79      2.63 o 
   7   1   2      313.73      297.46      9.76 o 
   8   1   2      588.34      526.59     18.12 o 
   9   1   2      191.63      177.93     12.86 o 
  10   1   2       42.23       38.18      7.51 o 
  11   1   2       12.20        8.87      7.04 o 
  12   1   2       15.02       16.04      9.26 o 
 -12   2   2       11.17        9.07      3.93 o 
 -11   2   2      174.55      134.09     10.12 o 
 -10   2   2      168.38      149.03     11.94 o 
  -9   2   2      166.83      158.92     10.59 o 
  -8   2   2       53.35       56.48      6.06 o 
  -7   2   2       51.96       46.73      3.07 o 
  -6   2   2      748.15      760.78     14.26 o 
  -5   2   2      393.67      390.35      6.86 o 
  -4   2   2        6.74        8.71      1.04 o 
  -3   2   2      203.84      201.19      3.21 o 
  -2   2   2      524.27      479.92      7.34 o 
  -1   2   2      743.02      684.91     10.15 o 
   0   2   2       36.48       36.41      1.03 o 
   1   2   2     1577.65     1650.04     20.10 o 
   2   2   2      134.95      126.95      2.55 o 
   3   2   2      717.87      722.48     11.81 o 
   4   2   2      324.07      288.64      5.97 o 
   5   2   2      823.44      845.81     15.25 o 
   6   2   2      613.71      620.86     11.59 o 
   7   2   2      919.55      917.02     27.04 o 
   8   2   2      905.17      811.05     25.59 o 
   9   2   2        7.97        6.99      3.61 o 
  10   2   2      472.30      440.75     30.41 o 
  11   2   2       42.65       47.09     13.10 o 
  12   2   2        7.76        4.14      4.35 o 
 -12   3   2      139.06       99.60     14.42 o 
 -11   3   2        3.06        1.92      4.99 o 
 -10   3   2       24.16       17.87      7.29 o 
  -9   3   2       40.23       32.36     17.87 o 
  -8   3   2       89.60       80.80      7.51 o 
  -7   3   2      255.21      231.24      9.72 o 
  -6   3   2     1240.98     1239.76     36.04 o 
  -5   3   2      325.50      334.75      6.96 o 
  -4   3   2      778.98      792.49     14.16 o 
  -3   3   2      593.81      580.33      9.23 o 
  -2   3   2     2267.72     2549.68     35.30 o 
  -1   3   2     4071.51     4648.20     70.04 o 
   0   3   2      439.10      446.80      6.59 o 
   1   3   2     1655.52     1682.06     27.10 o 
   2   3   2     1173.39     1188.00     19.01 o 
   3   3   2      169.56      155.80      3.52 o 
   4   3   2      359.78      380.83      8.70 o 
   5   3   2       37.27       34.35      2.04 o 
   6   3   2       63.15       60.05      3.20 o 
   7   3   2      229.15      206.47      9.13 o 
   8   3   2      125.21      120.27      7.97 o 
   9   3   2        8.09        4.62      4.65 o 
  10   3   2       41.72       40.37      6.96 o 
  11   3   2       15.78        0.90      7.89 o 
 -12   4   2       29.14       23.25      5.89 o 
 -11   4   2       44.53       40.44      7.89 o 
 -10   4   2      284.18      295.56     21.11 o 
  -9   4   2      320.53      336.16     23.25 o 
  -8   4   2       14.64       16.51      6.65 o 
  -7   4   2      915.47      903.43     50.46 o 
  -6   4   2      395.06      416.87     27.17 o 
  -5   4   2      651.24      682.74     30.28 o 
  -4   4   2      538.23      555.09     13.54 o 
  -3   4   2     2448.30     2588.83     61.70 o 
  -2   4   2     1813.38     1898.07     31.00 o 
  -1   4   2      640.97      618.72      8.79 o 
   0   4   2     3251.95     3897.21     71.30 o 
   1   4   2      233.15      231.30      5.76 o 
   2   4   2      602.07      624.78     14.94 o 
   3   4   2      149.81      158.91      3.40 o 
   4   4   2      277.99      279.29      7.32 o 
   5   4   2      223.93      236.58      6.78 o 
   6   4   2      285.04      269.37     19.45 o 
   7   4   2      432.67      402.46     36.13 o 
   8   4   2      533.04      538.61     36.09 o 
   9   4   2       31.48       34.08      8.06 o 
  10   4   2      240.22      245.65     18.34 o 
  11   4   2      108.38       81.51      9.00 o 
 -11   5   2       50.94       55.37      5.75 o 
 -10   5   2       87.59       82.75     10.83 o 
  -9   5   2      113.17      111.80     12.71 o 
  -8   5   2       11.05       17.53     11.30 o 
  -7   5   2       54.31       60.06     13.78 o 
  -6   5   2       25.52       26.23     10.66 o 
  -5   5   2      210.10      213.53     12.62 o 
  -4   5   2       99.09      109.00      5.67 o 
  -3   5   2      362.50      367.83     10.30 o 
  -2   5   2      229.36      231.77      5.76 o 
  -1   5   2      252.63      249.91      5.68 o 
   0   5   2     2263.30     2307.45     42.85 o 
   1   5   2      153.27      153.14      5.01 o 
   2   5   2      100.66      115.73      4.39 o 
   3   5   2      156.21      162.00      5.39 o 
   4   5   2       16.13       18.43      4.32 o 
   5   5   2       12.44       17.22      3.66 o 
   6   5   2      168.60      154.04     17.66 o 
   7   5   2       17.32       22.05      7.72 o 
   8   5   2      283.79      306.31     25.72 o 
   9   5   2      129.46      142.04     13.39 o 
  10   5   2       20.30       23.03      6.53 o 
  11   5   2        5.04        2.94      3.71 o 
 -10   6   2       11.08        8.11      4.83 o 
  -9   6   2       26.36       29.01      7.89 o 
  -8   6   2      131.22      128.09     13.65 o 
  -7   6   2      288.06      288.35     21.03 o 
  -6   6   2       35.78       34.98      8.02 o 
  -5   6   2      241.57      247.70     17.66 o 
  -4   6   2      335.31      342.52     21.16 o 
  -3   6   2      246.06      255.46     16.51 o 
  -2   6   2      659.51      639.50     21.37 o 
  -1   6   2      166.50      158.20      4.74 o 
   0   6   2      192.32      202.17      6.07 o 
   1   6   2      163.87      165.97      6.52 o 
   2   6   2       18.71       25.32      3.38 o 
   3   6   2      215.72      230.05     20.58 o 
   4   6   2       68.57       58.24      7.47 o 
   5   6   2      360.42      311.15     32.72 o 
   6   6   2       34.73       43.29      9.55 o 
   7   6   2      133.19      127.03     13.69 o 
   8   6   2      174.17      182.90     16.08 o 
   9   6   2       20.63       22.44      7.25 o 
  10   6   2       69.03       72.43      8.83 o 
 -10   7   2       13.07       13.37      4.50 o 
  -9   7   2        3.65        5.89      6.30 o 
  -8   7   2       25.92       25.82      5.88 o 
  -7   7   2      215.38      174.93     75.26 o 
  -6   7   2      541.73      527.56     31.74 o 
  -5   7   2      199.94      179.90     17.89 o 
  -4   7   2      183.96      198.39     11.93 o 
  -3   7   2      706.82      747.27     30.73 o 
  -2   7   2      795.18      772.87     45.21 o 
  -1   7   2      434.02      375.97     36.46 o 
   0   7   2     1630.52     1481.21     49.97 o 
   1   7   2      552.51      516.72     18.84 o 
   2   7   2      285.98      300.97     14.09 o 
   3   7   2      450.56      413.30     17.89 o 
   4   7   2       66.11       60.87      9.06 o 
   5   7   2       78.41       80.62     16.68 o 
   6   7   2       27.07       30.24     13.86 o 
   7   7   2      386.20      393.83     26.36 o 
   8   7   2      149.62      160.94     14.72 o 
   9   7   2       36.22       45.04      7.76 o 
  -8   8   2       61.62       70.56      7.74 o 
  -7   8   2      169.25      176.45     11.11 o 
  -6   8   2      142.95      153.06     10.64 o 
  -5   8   2       13.96       14.32      6.52 o 
  -4   8   2      244.99      244.55     14.91 o 
  -3   8   2       18.24       13.38      5.92 o 
  -2   8   2      271.11      277.34     21.33 o 
  -1   8   2      401.93      412.00     27.04 o 
   0   8   2      295.08      252.15     39.78 o 
   1   8   2      143.56      127.23      7.92 o 
   2   8   2       64.30       55.51      6.35 o 
   3   8   2       46.67       27.63     12.47 o 
   4   8   2       61.84       65.23      6.20 o 
   5   8   2      101.00      106.00     17.23 o 
   6   8   2       59.23       66.97     15.01 o 
   7   8   2      315.36      356.08     23.37 o 
   8   8   2      137.28      150.62      9.80 o 
  -7   9   2       27.52       28.27     10.89 o 
  -6   9   2       14.36       12.25      5.90 o 
  -5   9   2      141.90      142.71     12.14 o 
  -4   9   2       98.47       75.80     11.94 o 
  -1   9   2       41.60       37.32      8.57 o 
   0   9   2       76.72       64.24      9.64 o 
   1   9   2      109.42       99.60     11.26 o 
   2   9   2       77.89       50.16     32.61 o 
   4   9   2        2.69        0.00      2.69 o 
   5   9   2        7.43        6.53      5.59 o 
   6   9   2        7.42        8.49      5.59 o 
   7   9   2       38.28       35.70      6.74 o 
  -3  10   2       47.34        7.17      7.68 o 
  -2  10   2      140.92      144.81     12.80 o 
   2  10   2       20.26        4.27      3.07 o 
   3  10   2        7.35        0.04      2.68 o 
  -1  11   2       12.93        0.00      2.99 o 
   4  -8   3      134.12      135.94     17.06 o 
   5  -8   3      234.04      239.29     23.59 o 
   6  -8   3      190.76      213.62     22.56 o 
   7  -8   3       43.42       43.04     12.07 o 
  -2  -7   3      459.98      402.41     30.54 o 
  -1  -7   3      437.85      414.91     27.17 o 
   0  -7   3     1128.64     1156.80     60.19 o 
   2  -7   3      114.16      104.08     12.63 o 
   3  -7   3      138.20      153.86     16.29 o 
   4  -7   3      124.25      122.42     15.14 o 
   5  -7   3      320.35      331.51     27.09 o 
   6  -7   3      248.11      260.03     24.61 o 
   7  -7   3      135.18      150.36     19.19 o 
   8  -7   3      219.73      240.66     29.18 o 
   9  -7   3       10.86       13.18      8.06 o 
  -8  -6   3      170.17      162.43     17.74 o 
  -7  -6   3      662.58      646.95     41.97 o 
  -6  -6   3      238.54      258.53     22.44 o 
  -5  -6   3      192.22      202.78     18.73 o 
  -4  -6   3      170.84      169.77     16.51 o 
  -3  -6   3        0.35        0.30      3.92 o 
  -2  -6   3      115.06      121.35     11.09 o 
  -1  -6   3       46.63       55.11      7.98 o 
   0  -6   3       92.05      105.78     10.49 o 
   1  -6   3      172.83      181.62      9.91 o 
   2  -6   3       11.63       16.85      5.76 o 
   3  -6   3      161.78      153.26     14.59 o 
   4  -6   3      101.33       80.49     17.28 o 
   5  -6   3       12.32       12.80      9.04 o 
   6  -6   3      279.33      298.29     25.64 o 
   7  -6   3      449.14      453.30     34.85 o 
   8  -6   3       19.37       25.72     11.22 o 
   9  -6   3      165.52      189.81     25.89 o 
  10  -6   3      132.37      137.43     19.54 o 
 -11  -5   3       22.83        0.68      9.85 o 
 -10  -5   3       21.70        0.09      6.40 o 
  -9  -5   3       85.92       74.46     11.70 o 
  -8  -5   3      138.91      122.39     10.41 o 
  -7  -5   3      792.38      745.91     32.92 o 
  -6  -5   3      582.42      573.70     25.80 o 
  -5  -5   3      391.33      403.61     16.84 o 
  -4  -5   3     1532.00     1453.39     90.21 o 
  -3  -5   3     1044.25      959.14     33.07 o 
  -2  -5   3      139.19      127.45     10.15 o 
  -1  -5   3     1677.42     1651.22     78.02 o 
   0  -5   3     1457.83     1439.77     48.58 o 
   1  -5   3      103.43       99.39      6.44 o 
   2  -5   3      643.03      693.65     32.35 o 
   3  -5   3       94.70       88.85      9.77 o 
   4  -5   3       23.46       25.55     11.56 o 
   5  -5   3        4.15        8.83      6.74 o 
   6  -5   3      371.49      340.90     26.83 o 
   7  -5   3      392.10      371.17     35.28 o 
   8  -5   3       53.24       56.54      9.93 o 
   9  -5   3       61.96       61.49      9.73 o 
  10  -5   3       72.78       53.73      7.27 o 
  11  -5   3       18.79       19.11      6.57 o 
 -12  -4   3        0.05        0.00      6.14 o 
 -11  -4   3       47.65       46.15      9.68 o 
 -10  -4   3      136.20      131.58     33.51 o 
  -9  -4   3       95.52       96.10     10.11 o 
  -8  -4   3       59.49       53.96      7.23 o 
  -7  -4   3      447.72      416.24     19.45 o 
  -6  -4   3      242.77      239.98     12.59 o 
  -5  -4   3       53.56       60.41      7.82 o 
  -4  -4   3      404.48      447.57     17.30 o 
  -3  -4   3      717.56      691.30     20.37 o 
  -2  -4   3       90.00       91.83      4.37 o 
  -1  -4   3     1269.70     1244.36     39.47 o 
   0  -4   3     1936.98     2011.20     50.54 o 
   1  -4   3      785.08      726.45     14.04 o 
   2  -4   3      656.59      670.25     13.74 o 
   3  -4   3      338.83      339.94      7.36 o 
   4  -4   3       13.44       15.24      2.14 o 
   5  -4   3       22.46       23.18      3.67 o 
   6  -4   3      285.20      262.95     15.48 o 
   7  -4   3      515.63      492.05     22.80 o 
   8  -4   3      151.62      144.58     12.90 o 
   9  -4   3      452.89      455.11     22.98 o 
  10  -4   3      151.63      162.40     11.73 o 
  11  -4   3        8.20        8.42      4.16 o 
 -12  -3   3       31.34       41.16      9.04 o 
 -11  -3   3       37.29       33.36      9.47 o 
 -10  -3   3       75.70       61.94     11.82 o 
  -9  -3   3      112.30       92.17     17.40 o 
  -8  -3   3      114.91      105.91     12.33 o 
  -7  -3   3      128.11      133.63      7.45 o 
  -6  -3   3       86.34       89.16      4.59 o 
  -5  -3   3       29.43       24.72      2.31 o 
  -4  -3   3     1213.87     1239.69     28.69 o 
  -3  -3   3      479.21      458.98     11.09 o 
  -2  -3   3       80.80       82.79      2.47 o 
  -1  -3   3     1694.25     1866.95     33.44 o 
   0  -3   3      127.84      138.54      3.92 o 
   1  -3   3      520.75      515.30      9.03 o 
   2  -3   3      624.89      570.51     10.52 o 
   3  -3   3        5.72       10.70      1.56 o 
   4  -3   3      271.33      314.58      7.42 o 
   5  -3   3      119.44      127.89      5.42 o 
   6  -3   3      198.70      194.12      9.42 o 
   7  -3   3       76.91       72.53      9.25 o 
   8  -3   3      517.20      499.76     25.56 o 
   9  -3   3      214.56      220.82     14.51 o 
  10  -3   3       36.40       31.45      6.74 o 
  11  -3   3       17.48       21.91      8.25 o 
 -12  -2   3        8.87        3.28      4.19 o 
 -11  -2   3       90.17       99.30     14.12 o 
 -10  -2   3       29.15       26.66     10.24 o 
  -9  -2   3        0.78        0.00     10.92 o 
  -8  -2   3      278.88      250.05     17.83 o 
  -7  -2   3       43.78       43.17      4.01 o 
  -6  -2   3      198.02      196.02      5.61 o 
  -5  -2   3     1754.35     1753.72     35.62 o 
  -4  -2   3       43.66       47.91      2.52 o 
  -3  -2   3     2564.74     2927.66     50.67 o 
  -2  -2   3      527.43      444.74      7.73 o 
  -1  -2   3     1574.63     1762.62     28.72 o 
   0  -2   3     1108.15     1156.69     20.29 o 
   2  -2   3     2053.50     2209.26     35.71 o 
   3  -2   3      442.33      436.40      7.69 o 
   4  -2   3      260.39      257.97      5.87 o 
   5  -2   3     1485.25     1535.96     29.68 o 
   6  -2   3      254.68      262.84      7.30 o 
   7  -2   3       90.66      114.09     11.73 o 
   8  -2   3       51.81       57.83      9.05 o 
   9  -2   3       50.97       52.33      9.47 o 
  10  -2   3       13.15       11.53      5.53 o 
  11  -2   3        0.42        1.34      3.55 o 
  12  -2   3        0.47        1.25      3.07 o 
 -12  -1   3       26.43       28.71      8.45 o 
 -11  -1   3       28.17       27.94      9.43 o 
 -10  -1   3      210.73      217.46     20.18 o 
  -9  -1   3      373.06      352.77     28.24 o 
  -8  -1   3      180.48      159.35     11.54 o 
  -7  -1   3      518.96      529.44     13.50 o 
  -6  -1   3     1185.66     1190.60     21.54 o 
  -5  -1   3      561.30      552.13     12.15 o 
  -4  -1   3      220.01      193.28     11.91 o 
  -3  -1   3     1075.71     1036.24     17.09 o 
  -2  -1   3     1106.18     1040.85     18.85 o 
  -1  -1   3     1678.13     1753.56     25.61 o 
   0  -1   3     5058.22     5420.63     76.65 o 
   1  -1   3     1462.83     1529.26     21.32 o 
   2  -1   3     1423.86     1426.12     17.85 o 
   3  -1   3     3130.00     3486.28     47.25 o 
   4  -1   3      400.42      413.70      6.62 o 
   5  -1   3      165.06      156.74      3.83 o 
   6  -1   3     1341.97     1378.44     28.02 o 
   7  -1   3       99.64      102.56      8.07 o 
   8  -1   3      131.99      145.39     11.02 o 
   9  -1   3       61.60       53.02      9.19 o 
  10  -1   3        0.47        0.92      4.25 o 
  11  -1   3        3.26        3.73      4.07 o 
  12  -1   3       21.55       13.89      6.42 o 
 -12   0   3       13.21        5.50      6.14 o 
 -11   0   3      168.28      164.86     16.89 o 
 -10   0   3       10.95        4.56      5.43 o 
  -9   0   3      135.94      102.38      9.75 o 
  -8   0   3        6.43       11.74      5.01 o 
  -7   0   3      265.46      285.85      8.85 o 
  -6   0   3     1101.26     1108.14     20.16 o 
  -5   0   3      162.81      182.93      4.56 o 
  -4   0   3      153.44      170.92      3.73 o 
  -3   0   3        3.04        2.06      0.78 o 
  -2   0   3       43.63       41.72      1.35 o 
  -1   0   3      145.02      133.11      2.70 o 
   0   0   3      483.61      468.08      6.42 o 
   1   0   3      743.85      710.36      9.19 o 
   2   0   3        7.76       13.96      1.28 o 
   3   0   3     3151.92     3350.50     48.17 o 
   4   0   3      385.35      361.29      6.07 o 
   5   0   3     2422.20     2561.73     41.13 o 
   6   0   3     2912.56     3021.41     62.36 o 
   7   0   3      184.09      157.10     12.39 o 
   8   0   3      106.40      112.31      9.22 o 
   9   0   3      821.53      801.03     33.88 o 
  10   0   3      414.47      409.83     29.26 o 
  11   0   3        2.82        3.30      4.87 o 
  12   0   3       37.38       39.62     19.17 o 
 -12   1   3       33.98       21.52     10.66 o 
 -11   1   3       33.83       29.51      7.18 o 
 -10   1   3      222.79      208.75     13.14 o 
  -9   1   3      369.42      359.24     17.70 o 
  -8   1   3      180.73      170.77     11.40 o 
  -7   1   3      470.39      497.12     11.04 o 
  -6   1   3     1216.88     1241.45     23.69 o 
  -5   1   3      566.23      552.63     10.76 o 
  -4   1   3      165.06      154.59      3.45 o 
  -3   1   3      981.14      944.16     20.88 o 
  -2   1   3     1132.55     1071.25     26.92 o 
  -1   1   3     1525.58     1600.43     22.11 o 
   0   1   3     4782.02     5250.18     74.32 o 
   1   1   3     1381.56     1476.14     18.47 o 
   2   1   3     1303.43     1275.21     17.65 o 
   3   1   3     2910.69     3237.54     49.94 o 
   4   1   3      335.55      353.75      6.28 o 
   5   1   3      191.33      190.86      4.56 o 
   6   1   3     1347.69     1364.22     23.28 o 
   7   1   3       80.61       80.68      4.65 o 
   8   1   3      163.35      177.73     12.17 o 
   9   1   3       61.88       53.26      7.31 o 
  10   1   3        0.20        0.09      3.13 o 
  11   1   3        0.93        1.45      3.47 o 
  12   1   3       25.86       20.94      6.48 o 
 -12   2   3        9.17        7.46      7.29 o 
 -11   2   3       99.21       89.92      9.54 o 
 -10   2   3       36.69       33.40      6.17 o 
  -9   2   3        3.27        3.72      3.68 o 
  -8   2   3      293.79      280.52     15.03 o 
  -7   2   3       52.16       55.88      3.27 o 
  -6   2   3      218.75      220.74      5.43 o 
  -5   2   3     1592.36     1691.19     29.11 o 
  -4   2   3       35.41       39.03      2.18 o 
  -3   2   3     2366.12     2728.48     56.83 o 
  -2   2   3      409.21      354.97      6.98 o 
  -1   2   3     1713.66     1927.95     27.24 o 
   0   2   3     1021.28     1059.71     14.93 o 
   1   2   3      176.45      168.17      3.60 o 
   2   2   3     2263.80     2493.65     36.80 o 
   3   2   3      480.77      477.86      7.75 o 
   4   2   3      324.19      321.66      5.82 o 
   5   2   3     1360.90     1410.11     23.28 o 
   6   2   3      230.34      236.91      5.62 o 
   7   2   3       81.60       86.72      5.93 o 
   8   2   3       45.53       47.74      6.01 o 
   9   2   3       59.58       55.20      7.00 o 
  10   2   3       10.32        6.67      4.38 o 
  11   2   3        0.09        0.00      4.22 o 
  12   2   3        0.76        0.85      3.33 o 
 -12   3   3       32.29       28.45     10.92 o 
 -11   3   3       28.08       21.97      7.46 o 
 -10   3   3       77.65       63.56     10.49 o 
  -9   3   3      145.82      140.08     13.73 o 
  -8   3   3      133.65      129.82     19.54 o 
  -7   3   3      122.44      123.16      6.05 o 
  -6   3   3       81.29       85.01      3.38 o 
  -5   3   3       33.67       28.00      1.90 o 
  -4   3   3     1254.50     1299.92     24.86 o 
  -3   3   3      450.88      429.44      9.47 o 
  -2   3   3       83.63       86.00      2.44 o 
  -1   3   3     1655.92     1833.60     25.42 o 
   0   3   3      143.71      151.61      2.39 o 
   1   3   3      561.98      547.60      6.74 o 
   2   3   3      649.70      591.88      9.28 o 
   3   3   3        3.29        4.29      1.17 o 
   4   3   3      325.51      366.10      7.34 o 
   5   3   3      144.02      154.11      4.15 o 
   6   3   3      199.20      184.05      6.96 o 
   7   3   3       87.57       79.95      5.84 o 
   8   3   3      577.91      522.47     18.69 o 
   9   3   3      241.80      208.80     12.14 o 
  10   3   3       41.24       27.24      5.97 o 
  11   3   3       19.48       17.62      5.89 o 
 -12   4   3        0.03        0.17      3.33 o 
 -11   4   3       39.22       36.77     12.20 o 
 -10   4   3      127.57      139.27     13.95 o 
  -9   4   3       89.92       98.87     16.85 o 
  -8   4   3       46.23       44.79     13.44 o 
  -7   4   3      401.89      384.54     28.19 o 
  -6   4   3      265.32      275.76     21.16 o 
  -5   4   3       66.18       73.20      4.06 o 
  -4   4   3      371.87      443.85     11.59 o 
  -3   4   3      655.74      688.11     14.98 o 
  -2   4   3       62.13       61.29      1.80 o 
  -1   4   3     1360.09     1359.81     21.14 o 
   0   4   3     1927.22     2045.65     36.60 o 
   1   4   3      881.63      814.41     19.83 o 
   2   4   3      707.62      715.41     17.20 o 
   3   4   3      290.26      281.85      5.95 o 
   4   4   3        4.83        5.15      1.57 o 
   5   4   3       34.26       34.03      3.47 o 
   6   4   3      325.24      298.14     13.29 o 
   7   4   3      468.25      426.24     27.53 o 
   8   4   3      156.07      136.19     20.41 o 
   9   4   3      418.04      407.74     26.57 o 
  10   4   3      129.37      127.75     12.37 o 
  11   4   3        8.15        2.82      5.20 o 
 -11   5   3       19.93       18.75      3.72 o 
 -10   5   3       24.48       16.15     11.52 o 
  -9   5   3       87.06       88.04     15.83 o 
  -8   5   3      147.73      134.96     13.78 o 
  -7   5   3      793.40      791.59     43.55 o 
  -6   5   3      566.70      586.21     36.43 o 
  -5   5   3      364.33      387.67     17.32 o 
  -4   5   3     1497.46     1493.82     40.32 o 
  -3   5   3     1029.17     1029.74     25.07 o 
  -2   5   3      137.43      128.01      4.65 o 
  -1   5   3     1638.69     1623.49     33.82 o 
   0   5   3     1511.92     1491.24     42.63 o 
   1   5   3      115.72      112.18      5.33 o 
   2   5   3      628.19      682.19     17.28 o 
   3   5   3       94.13       81.36      3.73 o 
   4   5   3       31.99       28.95      4.13 o 
   5   5   3        1.69        4.24      3.43 o 
   6   5   3      376.15      342.06     16.76 o 
   7   5   3      393.89      362.56     42.80 o 
   8   5   3       54.94       64.49      9.98 o 
   9   5   3       59.90       62.87      9.55 o 
  10   5   3       70.16       55.24      8.02 o 
  11   5   3       16.76       13.56      4.01 o 
 -10   6   3      104.42      123.13      8.47 o 
  -9   6   3       93.56      105.88      8.89 o 
  -8   6   3      183.66      180.17     20.18 o 
  -6   6   3      230.87      256.40     22.78 o 
  -5   6   3      196.81      201.37     15.44 o 
  -4   6   3      177.79      175.48     13.18 o 
  -3   6   3        0.56        1.27      2.15 o 
  -2   6   3       94.06      105.33      5.08 o 
  -1   6   3       44.90       47.41      3.90 o 
   0   6   3       86.61       93.19      4.43 o 
   1   6   3      181.32      183.36      7.79 o 
   2   6   3        7.56        8.04      3.26 o 
   3   6   3      186.47      172.40     10.08 o 
   4   6   3      118.85      100.27      7.15 o 
   5   6   3       14.03       11.62      3.99 o 
   6   6   3      251.85      223.43     15.83 o 
   7   6   3      459.44      454.92     29.52 o 
   8   6   3       17.99       23.84     11.90 o 
   9   6   3      168.88      194.81     15.36 o 
  10   6   3      130.15      140.93     11.47 o 
  -9   7   3       20.45       37.21      5.58 o 
  -8   7   3        7.72        8.65      5.28 o 
  -7   7   3      118.76      122.88      9.71 o 
  -6   7   3      244.94      244.04     14.06 o 
  -5   7   3      185.33      183.69     13.37 o 
  -4   7   3      446.46      453.43     20.31 o 
  -3   7   3      178.64      178.72     11.73 o 
  -2   7   3      464.89      480.08     29.77 o 
  -1   7   3      475.97      446.04     23.78 o 
   0   7   3     1132.03      954.62     94.57 o 
   1   7   3      147.30      141.29      7.51 o 
   2   7   3      112.79      104.98      9.00 o 
   3   7   3      123.81      119.73      8.54 o 
   4   7   3      102.49       98.86     10.41 o 
   5   7   3      305.33      295.91     47.01 o 
   6   7   3      235.02      234.39     19.62 o 
   7   7   3      130.42      147.59     19.49 o 
   8   7   3      216.89      260.66     19.15 o 
   9   7   3       12.60       12.84      5.59 o 
  -8   8   3       11.35       11.33      4.22 o 
  -7   8   3        5.50        5.34      4.06 o 
  -6   8   3      115.72      134.30     10.69 o 
  -5   8   3      215.01      225.74     14.46 o 
  -4   8   3       65.89       70.99      7.42 o 
  -3   8   3      279.55      284.04     26.79 o 
  -2   8   3      292.47      273.67     39.63 o 
  -1   8   3      296.24      286.39     21.07 o 
   0   8   3      186.62      186.42      8.91 o 
   3   8   3      169.02      159.38     10.16 o 
   4   8   3      127.90      120.04     13.84 o 
   5   8   3      205.53      208.67     18.21 o 
   6   8   3      185.89      213.06     17.79 o 
   7   8   3       38.88       45.34     12.75 o 
   8   8   3       44.49       52.93      8.15 o 
  -7   9   3       36.58       24.44     11.63 o 
  -6   9   3       21.08       12.73      5.82 o 
  -5   9   3       87.84       97.54     15.31 o 
  -2   9   3       66.94       76.61     11.09 o 
  -1   9   3      101.23      108.13     12.28 o 
   0   9   3      156.56      158.98     14.42 o 
   1   9   3      130.46      139.52     13.05 o 
   3   9   3       43.87       26.09     17.55 o 
   4   9   3       28.21       33.87     11.69 o 
   5   9   3       18.31       19.19     10.32 o 
   6   9   3       40.12       35.45     10.66 o 
   7   9   3       38.72       47.39      7.08 o 
  -5  10   3       26.74       36.34      7.29 o 
  -4  10   3        4.32        3.24      7.38 o 
  -3  10   3       24.59       23.67      6.82 o 
  -2  10   3      100.68      103.01     14.59 o 
  -1  10   3       81.82       86.42     10.19 o 
   0  10   3       49.16       45.38     10.07 o 
   1  10   3       55.87       44.49      9.17 o 
   2  10   3       77.62       57.84      6.06 o 
   4  -8   4       31.47       31.95     10.83 o 
   5  -8   4       31.02       37.79     11.73 o 
   6  -8   4       83.54       83.48     16.04 o 
   7  -8   4       46.23       47.52     12.33 o 
  -2  -7   4      793.48      706.92     43.04 o 
  -1  -7   4      707.57      666.91     44.53 o 
   0  -7   4       82.99       94.48     12.07 o 
   1  -7   4      256.57      284.04     20.86 o 
   2  -7   4      335.59      321.70     27.43 o 
   3  -7   4       94.81       78.23     12.63 o 
   4  -7   4      144.45      155.14     17.49 o 
   5  -7   4      447.83      435.64     33.31 o 
   6  -7   4      212.38      220.87     23.16 o 
   7  -7   4      114.95      122.42     18.00 o 
   8  -7   4       61.80       65.13     18.04 o 
   9  -7   4       11.22        9.17      7.29 o 
 -10  -6   4        2.37        1.45      6.48 o 
  -4  -6   4      153.38       91.15     17.15 o 
  -3  -6   4      494.55      418.49     27.85 o 
  -2  -6   4      305.37      288.52     24.14 o 
  -1  -6   4       88.65       95.04     14.84 o 
   0  -6   4      307.59      291.21     23.93 o 
   1  -6   4      415.49      405.48     18.68 o 
   2  -6   4      787.50      790.88     47.39 o 
   3  -6   4       12.15       16.42     11.09 o 
   4  -6   4      351.88      341.67     25.76 o 
   5  -6   4       10.97        9.30      8.23 o 
   6  -6   4       26.24       25.21     11.99 o 
   7  -6   4      212.28      222.49     22.86 o 
   8  -6   4      109.91      117.81     23.67 o 
   9  -6   4      172.83      177.70     19.11 o 
  10  -6   4       13.88       16.12     11.56 o 
 -11  -5   4        4.20        2.77      4.61 o 
 -10  -5   4       15.13        0.17      5.89 o 
  -9  -5   4       38.82        0.00      7.98 o 
  -8  -5   4      445.70      412.54     21.36 o 
  -7  -5   4      207.55      198.78     14.43 o 
  -6  -5   4      172.98      157.84     12.08 o 
  -5  -5   4       18.22       13.44      3.90 o 
  -4  -5   4        1.68        2.79      2.42 o 
  -3  -5   4      205.22      184.77     10.22 o 
  -2  -5   4       74.89       68.85     12.11 o 
  -1  -5   4      516.29      537.88     31.91 o 
   0  -5   4      253.39      266.22     11.39 o 
   1  -5   4      652.30      630.98     28.86 o 
   2  -5   4       99.62      105.75      7.34 o 
   3  -5   4       18.60       21.50      5.89 o 
   4  -5   4        2.18        2.39      6.82 o 
   5  -5   4      431.64      421.30     29.99 o 
   6  -5   4        6.66        7.46      8.23 o 
   7  -5   4      566.26      538.45     39.93 o 
   8  -5   4      298.38      268.90     20.88 o 
   9  -5   4       10.06        8.90      5.83 o 
  10  -5   4      113.40      101.73     12.54 o 
 -11  -4   4       45.48       54.94      9.90 o 
 -10  -4   4      145.11      170.88     17.40 o 
  -9  -4   4      285.52      238.48     38.99 o 
  -8  -4   4      755.53      718.62     62.32 o 
  -7  -4   4      345.79      332.32     19.38 o 
  -6  -4   4      183.26      180.35     11.26 o 
  -5  -4   4      171.85      176.05      7.51 o 
  -4  -4   4     1280.26     1250.23     35.79 o 
  -3  -4   4      319.86      317.01     10.32 o 
  -2  -4   4      416.40      352.63     13.44 o 
  -1  -4   4     1683.06     1725.86     43.88 o 
   0  -4   4      286.55      314.73      6.38 o 
   1  -4   4     1247.43     1329.65     25.95 o 
   2  -4   4      722.45      684.15     14.41 o 
   3  -4   4      929.72      893.92     17.60 o 
   4  -4   4      164.23      161.48      5.14 o 
   5  -4   4      189.49      196.00      7.34 o 
   6  -4   4       24.80       21.87      5.60 o 
   7  -4   4        3.49        6.68      5.74 o 
   8  -4   4      199.04      190.55     13.95 o 
   9  -4   4      232.22      228.01     16.51 o 
  10  -4   4      123.18      117.48     10.09 o 
  11  -4   4       23.52       31.84      7.94 o 
 -12  -3   4       59.97       76.86     10.71 o 
 -11  -3   4       49.97       61.59     11.22 o 
 -10  -3   4       53.13       57.93     11.73 o 
  -9  -3   4      421.38      432.35     30.54 o 
  -8  -3   4      280.74      237.19     27.96 o 
  -7  -3   4      790.45      736.36     29.18 o 
  -6  -3   4       73.20       68.68      3.95 o 
  -5  -3   4     1349.89     1386.26     33.30 o 
  -4  -3   4     1116.57     1094.37     25.29 o 
  -3  -3   4     1320.66     1418.02     28.39 o 
  -2  -3   4     3399.84     3694.56     80.84 o 
  -1  -3   4     1755.15     1648.94     30.73 o 
   0  -3   4      494.74      514.76     11.35 o 
   1  -3   4     1778.56     1856.97     32.60 o 
   2  -3   4      537.99      492.19      8.83 o 
   3  -3   4      638.33      670.05     12.43 o 
   4  -3   4      434.86      448.76     10.12 o 
   5  -3   4       14.59       16.62      3.09 o 
   6  -3   4      262.53      261.54     14.90 o 
   7  -3   4        4.40        7.78      4.83 o 
   8  -3   4      522.20      499.37     25.86 o 
   9  -3   4      112.32      114.73     11.99 o 
  10  -3   4       79.24       78.06     10.05 o 
  11  -3   4       24.56       28.41      5.64 o 
 -12  -2   4       36.07       36.65      6.51 o 
 -11  -2   4       64.25       93.46     12.97 o 
 -10  -2   4      115.88      110.78     14.55 o 
  -9  -2   4      286.17      247.27     42.74 o 
  -8  -2   4      183.54      175.45     19.81 o 
  -7  -2   4      782.19      728.80     47.58 o 
  -6  -2   4      290.74      274.85      8.79 o 
  -5  -2   4       82.86       80.31      3.41 o 
  -4  -2   4      306.45      300.11      6.61 o 
  -3  -2   4      308.04      329.33      7.71 o 
  -2  -2   4       11.78       12.04      1.77 o 
  -1  -2   4      685.14      672.30     11.39 o 
   0  -2   4      336.87      328.46      5.94 o 
   1  -2   4      490.96      478.46      8.16 o 
   2  -2   4     1903.37     1973.98     32.18 o 
   3  -2   4      775.05      747.35     13.05 o 
   4  -2   4      280.92      295.17      6.63 o 
   5  -2   4     1633.47     1673.10     30.70 o 
   6  -2   4      430.90      434.24     16.21 o 
   7  -2   4      320.30      318.85     16.42 o 
   8  -2   4      657.79      660.20     29.11 o 
   9  -2   4      901.38      901.62     39.75 o 
  10  -2   4       34.93       39.19      8.51 o 
  11  -2   4        8.51        7.30      4.39 o 
 -12  -1   4       31.01       17.01     16.70 o 
 -11  -1   4       32.61       39.58     10.28 o 
 -10  -1   4       67.86       64.15     11.84 o 
  -9  -1   4      151.34      148.45     12.68 o 
  -8  -1   4      134.91      136.87     13.09 o 
  -7  -1   4      221.21      231.92      9.82 o 
  -6  -1   4      682.06      710.12     19.05 o 
  -5  -1   4      497.40      500.21     11.55 o 
  -4  -1   4      634.46      608.14     12.54 o 
  -3  -1   4      658.40      656.58     13.22 o 
  -2  -1   4      722.58      654.51     12.46 o 
  -1  -1   4      756.21      706.80     13.06 o 
   0  -1   4     1089.89     1018.93     13.76 o 
   1  -1   4     1680.25     1738.23     25.47 o 
   2  -1   4      135.05      117.74      2.35 o 
   3  -1   4      967.72      928.38     12.77 o 
   4  -1   4      150.12      141.22      3.54 o 
   5  -1   4     1581.68     1674.38     30.32 o 
   6  -1   4       52.80       49.62      3.49 o 
   7  -1   4      728.24      717.66     30.54 o 
   8  -1   4      868.58      851.30     37.23 o 
   9  -1   4       13.32       11.52      5.97 o 
  10  -1   4       73.53       75.99      8.95 o 
  11  -1   4      148.65      145.08     19.11 o 
  12  -1   4       56.73       44.75     11.20 o 
 -12   0   4      126.34      142.81     14.84 o 
 -11   0   4        2.61        2.83      4.07 o 
 -10   0   4      266.62      245.87     15.09 o 
  -9   0   4        0.66        1.48      3.80 o 
  -8   0   4      196.64      195.73     12.75 o 
  -7   0   4       77.22       83.27      5.58 o 
  -6   0   4      203.84      207.25      6.77 o 
  -5   0   4       53.91       60.37      2.22 o 
  -4   0   4     1817.86     1922.43     33.22 o 
  -3   0   4      661.74      783.08     12.99 o 
  -2   0   4     9086.31     9898.67    184.98 o 
  -1   0   4      230.03      248.05      4.12 o 
   0   0   4    12137.31    12998.02    205.06 o 
   1   0   4    23401.28    26555.08    435.39 o 
   2   0   4     3966.15     4562.24     66.50 o 
   3   0   4       28.06       42.23      1.85 o 
   4   0   4       65.54       55.28      3.58 o 
   5   0   4      809.08      790.58     13.04 o 
   6   0   4      807.74      855.57     18.78 o 
   7   0   4      169.46      164.62     10.57 o 
   8   0   4     1640.30     1598.69     61.67 o 
   9   0   4        1.74        3.48      4.76 o 
  10   0   4       18.63       19.92      6.12 o 
  11   0   4        9.49       10.46      4.76 o 
  12   0   4       21.58       24.52      8.79 o 
 -12   1   4       22.23       13.39      5.76 o 
 -11   1   4       32.04       33.27      6.53 o 
 -10   1   4       72.90       71.01      9.26 o 
  -9   1   4      176.46      175.41     12.85 o 
  -8   1   4      114.46      110.94      9.91 o 
  -7   1   4      216.04      231.50     10.39 o 
  -6   1   4      625.07      668.58     13.85 o 
  -5   1   4      551.75      561.90     12.42 o 
  -4   1   4      602.41      592.56     12.13 o 
  -3   1   4      637.25      645.78     13.90 o 
  -2   1   4      718.72      665.07     12.34 o 
  -1   1   4      669.71      613.78      8.93 o 
   0   1   4     1031.56      955.36     13.07 o 
   1   1   4     1812.76     1908.73     24.59 o 
   2   1   4      130.31      114.64      2.21 o 
   3   1   4     1062.80     1034.63     16.18 o 
   4   1   4      197.82      191.94      4.45 o 
   5   1   4     1546.86     1611.54     25.16 o 
   6   1   4       47.67       42.96      2.83 o 
   7   1   4      694.50      677.04     26.99 o 
   8   1   4      911.14      875.73     35.04 o 
   9   1   4       14.67       12.09      5.28 o 
  10   1   4       79.96       79.89      9.61 o 
  11   1   4      144.11      129.56     24.29 o 
  12   1   4       52.70       48.11      7.72 o 
 -12   2   4       32.64       20.90      7.00 o 
 -11   2   4       66.90       74.24      8.05 o 
 -10   2   4       99.04       78.99      9.85 o 
  -9   2   4      293.55      268.30     14.63 o 
  -8   2   4      172.72      168.48     11.80 o 
  -7   2   4      768.33      793.95     20.85 o 
  -6   2   4      310.12      305.98      7.00 o 
  -5   2   4       68.62       67.20      2.88 o 
  -4   2   4      308.00      310.49      7.70 o 
  -3   2   4      267.10      293.24      7.06 o 
  -2   2   4        7.57        6.58      1.05 o 
  -1   2   4      674.08      666.35      9.72 o 
   0   2   4      363.51      352.04      4.89 o 
   1   2   4      473.44      459.85      5.69 o 
   2   2   4     1771.33     1844.19     26.52 o 
   3   2   4      703.22      673.94     10.60 o 
   4   2   4      273.01      285.38      5.54 o 
   5   2   4     1715.46     1756.76     29.02 o 
   6   2   4      397.14      381.98     10.53 o 
   7   2   4      312.06      301.62     12.11 o 
   8   2   4      639.06      581.02     20.47 o 
   9   2   4      880.47      816.39     34.24 o 
  10   2   4       38.07       35.25      6.18 o 
  11   2   4        7.44        2.39      3.86 o 
 -12   3   4       54.48       51.57      8.96 o 
 -11   3   4       49.34       52.93      9.55 o 
 -10   3   4       47.28       50.29     10.24 o 
  -9   3   4      422.47      415.33     32.25 o 
  -8   3   4      245.63      201.18     35.98 o 
  -7   3   4      730.99      670.37     80.28 o 
  -6   3   4       66.48       65.14      3.28 o 
  -5   3   4     1288.43     1358.23     35.53 o 
  -4   3   4      983.03      976.02     20.42 o 
  -3   3   4     1287.97     1414.20     25.69 o 
  -2   3   4     3456.38     3795.26     64.27 o 
  -1   3   4     1806.87     1695.08     23.83 o 
   0   3   4      425.10      435.76      6.01 o 
   1   3   4     1812.76     1920.23     25.96 o 
   2   3   4      450.13      407.73      6.63 o 
   3   3   4      702.26      722.23     11.26 o 
   4   3   4      419.50      426.58      7.96 o 
   5   3   4       23.29       25.84      2.06 o 
   6   3   4      241.41      227.07      9.63 o 
   7   3   4        2.74        4.84      3.32 o 
   8   3   4      523.25      467.77     18.35 o 
   9   3   4      111.63       93.53      7.06 o 
  10   3   4       82.60       59.98      7.81 o 
  11   3   4       23.38       16.29      5.80 o 
 -11   4   4       45.67       50.03      9.00 o 
 -10   4   4      127.77      141.87     19.02 o 
  -9   4   4      312.08      298.80     21.50 o 
  -8   4   4      739.10      750.47     42.23 o 
  -7   4   4      305.09      299.65     20.13 o 
  -6   4   4      166.03      171.82      9.64 o 
  -5   4   4      198.26      214.06      7.44 o 
  -4   4   4     1207.15     1291.81     30.32 o 
  -3   4   4      254.03      262.09      6.22 o 
  -2   4   4      483.07      410.65     18.03 o 
  -1   4   4     1643.83     1723.48     26.69 o 
   0   4   4      222.68      247.47      5.19 o 
   1   4   4     1385.24     1425.18     27.45 o 
   2   4   4      796.74      744.39     17.61 o 
   3   4   4     1021.44      970.75     16.05 o 
   4   4   4      144.26      140.13      4.03 o 
   5   4   4      178.34      179.55      7.78 o 
   6   4   4       30.31       27.81      5.29 o 
   7   4   4        3.99        7.62      3.92 o 
   8   4   4      224.63      209.01     11.85 o 
   9   4   4      239.79      200.40     29.58 o 
  10   4   4      119.43       94.74     10.15 o 
 -11   5   4        3.44        3.16      4.91 o 
 -10   5   4       14.49        6.80      5.39 o 
  -9   5   4       50.43       43.10      6.55 o 
  -8   5   4      446.98      465.32     29.22 o 
  -7   5   4      237.66      239.81     18.00 o 
  -6   5   4      181.53      178.51     18.38 o 
  -5   5   4       12.72       10.03      3.11 o 
  -4   5   4        3.26        3.80      1.93 o 
  -3   5   4      196.97      193.90      8.24 o 
  -2   5   4       82.87       81.86      3.78 o 
  -1   5   4      492.52      478.60     20.83 o 
   0   5   4      246.60      265.60      7.69 o 
   1   5   4      664.21      662.37     16.92 o 
   2   5   4      109.81      119.30      4.85 o 
   3   5   4       29.52       30.73      3.03 o 
   4   5   4        8.52       17.30      6.78 o 
   5   5   4      413.24      404.75     17.21 o 
   6   5   4        2.74        3.73      3.57 o 
   7   5   4      614.98      609.12     46.47 o 
   8   5   4      340.59      307.54     50.61 o 
   9   5   4       10.80       10.75      5.76 o 
  10   5   4      132.38      126.30     10.92 o 
 -10   6   4        4.56        3.44      3.10 o 
  -9   6   4       32.17       35.11      6.74 o 
  -8   6   4       51.24       52.80      6.99 o 
  -7   6   4      118.83      126.69     11.36 o 
  -6   6   4      135.37      124.24     10.79 o 
  -5   6   4      887.02      877.07     33.98 o 
  -4   6   4      156.76      150.08     10.37 o 
  -3   6   4      469.59      464.42     18.89 o 
  -2   6   4      309.15      290.34     10.79 o 
  -1   6   4       89.48      112.27     10.92 o 
   0   6   4      363.99      302.31     16.71 o 
   1   6   4      461.02      447.00     14.79 o 
   2   6   4      761.18      721.24     31.03 o 
   3   6   4       18.82       19.55      3.37 o 
   4   6   4      355.55      351.43     16.94 o 
   5   6   4        9.69        5.39      6.57 o 
   6   6   4       32.62       28.75      5.28 o 
   7   6   4      204.31      177.86     23.63 o 
   8   6   4      104.48      115.89     12.54 o 
   9   6   4      179.38      190.20     14.84 o 
  10   6   4       14.25       16.29      4.69 o 
  -9   7   4       18.68       20.69      4.70 o 
  -8   7   4       62.79       61.84      8.08 o 
  -7   7   4      132.67      130.16      9.84 o 
  -6   7   4       86.15      106.57      8.96 o 
  -5   7   4      658.90      695.23     36.56 o 
  -4   7   4      548.52      526.27     28.88 o 
  -3   7   4        5.90        2.76      3.25 o 
  -2   7   4      812.03      842.95     45.85 o 
  -1   7   4      733.19      708.86     29.90 o 
   0   7   4       70.09       70.34      7.00 o 
   1   7   4      245.25      242.19     13.25 o 
   2   7   4      330.18      334.82     15.85 o 
   3   7   4      112.31       97.39      9.05 o 
   4   7   4      122.01      131.15     10.10 o 
   5   7   4      426.37      390.18     23.20 o 
   6   7   4      224.73      205.34     32.25 o 
   7   7   4      134.55      156.71     15.14 o 
   8   7   4       50.98       55.66      9.00 o 
   9   7   4       11.94       12.11      7.42 o 
  -8   8   4      158.15      186.65     14.10 o 
  -7   8   4      245.32      278.62     23.44 o 
  -6   8   4      117.73      134.87     10.64 o 
  -5   8   4       47.50       48.37      9.15 o 
  -4   8   4       49.35       50.80     10.66 o 
  -3   8   4       45.59       46.65      7.44 o 
  -2   8   4       38.66       39.53      6.77 o 
  -1   8   4       49.82       39.88     15.18 o 
   0   8   4       77.38       58.47     41.99 o 
   1   8   4       74.60       57.87     40.88 o 
   2   8   4      306.67      298.16     30.90 o 
   3   8   4      114.88      111.76      9.38 o 
   4   8   4       30.28       26.62      6.31 o 
   5   8   4       19.73       19.17      4.61 o 
   6   8   4       99.59      109.71     12.71 o 
   7   8   4       50.65       57.50      9.17 o 
   8   8   4        9.96        9.38      5.03 o 
  -7   9   4       44.10       34.91     12.31 o 
  -6   9   4       52.58       37.85     13.89 o 
  -5   9   4      123.46      119.66     76.14 o 
  -4   9   4      110.32      108.50     75.18 o 
  -3   9   4       89.62       93.67     12.16 o 
  -2   9   4       14.31       14.37     10.71 o 
  -1   9   4      235.20      269.49     19.96 o 
   0   9   4       36.67       51.19      8.91 o 
   1   9   4       75.61       89.15     14.37 o 
   2   9   4       13.11       12.28      5.33 o 
   3   9   4        7.07        6.91      6.87 o 
   4   9   4       96.64       80.72      6.66 o 
   5   9   4      199.15      181.84     15.14 o 
   6   9   4       20.37       21.71      6.44 o 
  -5  10   4       56.20       74.82      8.91 o 
  -4  10   4       27.45       27.56      6.78 o 
  -3  10   4      209.48      268.26     22.18 o 
  -2  10   4       33.03       49.22      8.19 o 
  -1  10   4      150.68      160.38     13.86 o 
   0  10   4        1.65        1.66      3.92 o 
   1  10   4       63.11       59.25      6.70 o 
   2  10   4      133.26      136.11     11.69 o 
   3  10   4       18.39       10.79      8.64 o 
   4  10   4       13.21        0.18      1.95 o 
  -2  -8   5      232.28      167.93     24.36 o 
  -1  -8   5      316.13      285.75     24.44 o 
   4  -8   5      218.73      194.81     22.44 o 
   5  -8   5      104.20      106.30     19.19 o 
   6  -8   5      144.05      140.89     19.15 o 
   7  -8   5       95.76       89.15     14.55 o 
  -3  -7   5        3.81        2.86      6.91 o 
  -2  -7   5      321.43      290.14     23.97 o 
  -1  -7   5      321.34      312.32     24.23 o 
   0  -7   5      119.88      125.92     14.59 o 
   1  -7   5      102.91      115.30     14.08 o 
   2  -7   5       77.93       71.23     15.48 o 
   3  -7   5      398.02      382.66     33.78 o 
   4  -7   5      820.82      715.71     47.86 o 
   5  -7   5      151.38      153.94     20.65 o 
   6  -7   5      481.59      511.60     39.75 o 
   7  -7   5      185.19      183.76     21.07 o 
   8  -7   5        0.09        1.02      9.90 o 
 -10  -6   5       12.03        4.73      6.74 o 
  -4  -6   5       82.02       57.12     12.16 o 
  -3  -6   5     1303.04     1169.98     71.11 o 
  -2  -6   5       26.25       28.92      8.32 o 
  -1  -6   5      204.11      205.26     16.98 o 
   0  -6   5       29.94       28.15      8.06 o 
   1  -6   5      113.43      115.22     12.05 o 
   2  -6   5      657.40      617.89     50.61 o 
   3  -6   5       15.02       28.28     11.77 o 
   4  -6   5      124.16      119.56     16.04 o 
   5  -6   5       56.49       55.45     14.29 o 
   6  -6   5       22.13       16.51     11.35 o 
   7  -6   5      153.13      145.92     20.01 o 
   8  -6   5      181.13      190.03     26.87 o 
   9  -6   5      319.94      344.44     27.38 o 
 -11  -5   5       15.10       18.90      6.18 o 
 -10  -5   5       12.01        0.04      6.65 o 
  -9  -5   5       18.76        0.30     11.69 o 
  -8  -5   5      226.92      222.36     20.05 o 
  -7  -5   5      500.03      501.50     33.06 o 
  -6  -5   5      912.43      781.18     80.51 o 
  -5  -5   5     1100.19     1069.60     42.96 o 
  -4  -5   5      445.29      412.19     19.59 o 
  -3  -5   5      655.69      636.96     24.45 o 
  -2  -5   5      831.74      744.82     34.36 o 
  -1  -5   5      157.15      151.47     12.80 o 
   0  -5   5       48.96       52.74      6.44 o 
   1  -5   5      375.24      358.31     18.77 o 
   2  -5   5       72.91       67.51      6.95 o 
   3  -5   5      690.80      683.60     32.63 o 
   4  -5   5       81.92       83.26     12.37 o 
   5  -5   5      191.16      182.61     25.68 o 
   6  -5   5      133.34      132.23     18.47 o 
   7  -5   5      306.86      313.34     27.98 o 
   8  -5   5      239.28      224.62     17.06 o 
   9  -5   5      113.11      114.38     11.15 o 
  10  -5   5      115.02      108.28     16.98 o 
 -11  -4   5        0.23        0.00      8.32 o 
 -10  -4   5       41.03       47.99     10.66 o 
  -9  -4   5        0.31        1.96      6.57 o 
  -8  -4   5      314.97      283.92     40.01 o 
  -7  -4   5      409.81      351.19     19.55 o 
  -6  -4   5      196.72      172.69     10.52 o 
  -5  -4   5       75.96       79.83      5.77 o 
  -4  -4   5      757.27      786.24     29.24 o 
  -3  -4   5      103.70       88.37      7.06 o 
  -2  -4   5     1919.25     1927.14     64.40 o 
  -1  -4   5     2355.69     2284.77     59.06 o 
   0  -4   5     1392.47     1316.68     25.79 o 
   1  -4   5     1668.41     1595.58     31.81 o 
   2  -4   5      284.38      265.53      7.19 o 
   3  -4   5     2364.99     2424.97     46.21 o 
   4  -4   5      438.94      414.73     11.11 o 
   5  -4   5      205.75      171.56     16.81 o 
   6  -4   5       16.67       24.85      7.01 o 
   7  -4   5       13.82       16.74      6.75 o 
   8  -4   5      767.33      746.37     33.63 o 
   9  -4   5       25.39       25.87      6.39 o 
  10  -4   5       13.78       10.07      4.90 o 
  11  -4   5       33.13       33.52      7.50 o 
 -12  -3   5       48.64       62.92      9.73 o 
 -11  -3   5        8.30        4.31      7.17 o 
 -10  -3   5      188.76      204.91     20.26 o 
  -9  -3   5      472.42      510.54     34.98 o 
  -8  -3   5       14.65       14.11      6.87 o 
  -7  -3   5      648.70      574.26     32.24 o 
  -6  -3   5      436.76      437.06     13.47 o 
  -5  -3   5      199.57      176.94      5.81 o 
  -4  -3   5      261.63      283.78      7.37 o 
  -3  -3   5      381.65      398.43      9.17 o 
  -2  -3   5      762.70      783.94     15.80 o 
  -1  -3   5      609.10      616.61     12.18 o 
   0  -3   5     1700.18     1741.37     33.80 o 
   1  -3   5     1073.07     1139.83     22.99 o 
   2  -3   5      101.29      111.01      3.26 o 
   3  -3   5      659.33      665.30     13.16 o 
   4  -3   5     1132.39     1170.67     23.75 o 
   5  -3   5      165.46      169.72      6.34 o 
   6  -3   5      669.24      642.51     27.16 o 
   7  -3   5     1122.14     1095.60     44.27 o 
   8  -3   5       25.53       24.33     10.46 o 
   9  -3   5      245.28      252.03     17.33 o 
  10  -3   5      116.85      128.51     14.25 o 
  11  -3   5      108.85      111.25     12.46 o 
 -12  -2   5        9.74        8.56      4.67 o 
 -11  -2   5       18.11       24.99      5.81 o 
 -10  -2   5       30.69       41.16     10.92 o 
  -9  -2   5      470.82      462.85     47.94 o 
  -8  -2   5      118.51      122.88     10.07 o 
  -7  -2   5     2032.96     2030.33     73.13 o 
  -6  -2   5      285.42      289.74      8.95 o 
  -5  -2   5      368.96      338.62      8.83 o 
  -4  -2   5      454.85      478.46     11.04 o 
  -3  -2   5     2472.01     2610.54     55.58 o 
  -2  -2   5      185.32      187.66      4.76 o 
  -1  -2   5     1286.16     1328.69     22.59 o 
   0  -2   5     3126.33     3189.59     56.50 o 
   1  -2   5     2618.20     2880.72     44.41 o 
   2  -2   5      998.05     1054.21     18.50 o 
   3  -2   5      303.94      319.35      6.67 o 
   4  -2   5      272.46      272.13      6.93 o 
   5  -2   5       79.23       88.95      5.06 o 
   6  -2   5      157.10      172.75     10.72 o 
   7  -2   5      985.54      981.59     39.83 o 
   8  -2   5      168.37      159.26     12.56 o 
   9  -2   5      151.54      150.23     12.21 o 
  10  -2   5       76.02       76.75     10.45 o 
  11  -2   5        6.26        5.95      4.23 o 
 -12  -1   5       89.53      111.54     15.10 o 
 -11  -1   5        1.15        5.89     11.39 o 
 -10  -1   5      254.32      230.19     26.23 o 
  -9  -1   5      277.97      261.15     18.34 o 
  -8  -1   5      117.21      120.10      9.98 o 
  -7  -1   5      968.83     1045.44     42.22 o 
  -6  -1   5      254.87      261.97     10.30 o 
  -5  -1   5     1255.83     1227.04     32.41 o 
  -4  -1   5      921.08      901.12     18.77 o 
  -3  -1   5     2091.87     2179.63     54.59 o 
  -2  -1   5      381.18      345.45     12.90 o 
  -1  -1   5      574.21      586.67     10.93 o 
   0  -1   5      246.17      233.13      3.88 o 
   1  -1   5     2298.95     2333.45     35.02 o 
   2  -1   5     2442.23     2650.73     40.44 o 
   3  -1   5      941.76      987.44     13.80 o 
   4  -1   5      994.78     1020.50     18.73 o 
   5  -1   5      598.52      623.30     13.14 o 
   6  -1   5      191.44      205.61     13.05 o 
   7  -1   5     1523.70     1475.05     57.07 o 
   8  -1   5       30.59       32.83      8.51 o 
   9  -1   5      289.18      280.77     18.56 o 
  10  -1   5       21.38       18.58      6.27 o 
  11  -1   5       28.48       30.25      7.14 o 
 -12   0   5       58.29       82.50     28.47 o 
 -11   0   5        0.40        1.77      3.95 o 
 -10   0   5      156.13      141.32     11.52 o 
  -9   0   5      261.51      241.97     16.59 o 
  -8   0   5      147.44      154.55     12.17 o 
  -7   0   5        0.46        7.00      4.83 o 
  -6   0   5      175.04      168.24      7.14 o 
  -5   0   5      161.32      139.09      5.57 o 
  -4   0   5      289.81      302.02      5.96 o 
  -3   0   5       15.28       13.87      0.81 o 
  -2   0   5        0.07        1.51      0.66 o 
  -1   0   5        4.98        5.53      0.83 o 
   0   0   5      605.25      583.29      8.36 o 
   1   0   5      347.82      307.53      4.97 o 
   2   0   5     1571.88     1493.30     20.25 o 
   3   0   5     1414.87     1488.56     21.91 o 
   4   0   5     1851.98     1957.47     29.57 o 
   5   0   5     1367.11     1342.72     24.77 o 
   6   0   5        0.52        1.37      3.27 o 
   7   0   5     2081.58     2031.95     73.91 o 
   8   0   5     2761.15     2684.91     98.99 o 
   9   0   5        7.37        6.02      6.24 o 
  10   0   5        0.64        0.52      3.64 o 
  11   0   5      146.18      144.36     19.30 o 
 -12   1   5       93.09       96.92     24.61 o 
 -11   1   5        2.85        6.91      5.65 o 
 -10   1   5      237.79      227.12     14.39 o 
  -9   1   5      319.45      308.10     17.79 o 
  -8   1   5      116.30      120.06      9.36 o 
  -7   1   5     1013.88     1059.51     40.00 o 
  -6   1   5      268.53      277.29      8.75 o 
  -5   1   5     1187.28     1218.10     25.13 o 
  -4   1   5      891.52      894.70     18.25 o 
  -3   1   5     2027.42     2187.38     42.00 o 
  -2   1   5      316.56      295.17      7.30 o 
  -1   1   5      478.24      494.39      8.18 o 
   0   1   5      219.97      214.50      4.14 o 
   1   1   5     2127.36     2164.50     29.07 o 
   2   1   5     2220.47     2441.99     33.40 o 
   3   1   5      885.36      957.45     15.70 o 
   4   1   5      986.41     1009.97     15.78 o 
   5   1   5      544.10      559.29     10.29 o 
   6   1   5      201.72      204.48      7.37 o 
   7   1   5     1527.14     1464.95     55.64 o 
   8   1   5       30.08       31.11      6.63 o 
   9   1   5      288.18      267.67     17.16 o 
  10   1   5       19.02       18.37      5.62 o 
  11   1   5       35.48       35.61      6.61 o 
 -12   2   5       10.72        3.88      4.06 o 
 -11   2   5       13.56       13.99     11.56 o 
 -10   2   5       40.28       34.85      6.70 o 
  -9   2   5      456.50      467.58     23.44 o 
  -8   2   5      116.67      118.08      9.32 o 
  -7   2   5     2066.16     2045.93     72.76 o 
  -6   2   5      257.20      264.84      7.23 o 
  -5   2   5      357.00      370.45     20.32 o 
  -4   2   5      421.32      462.93     10.44 o 
  -3   2   5     2510.09     2718.27     78.64 o 
  -2   2   5      169.78      170.97      3.80 o 
  -1   2   5     1168.35     1212.72     17.95 o 
   0   2   5     3213.84     3263.67     53.03 o 
   1   2   5     2737.43     3091.31     41.92 o 
   2   2   5     1096.66     1157.99     16.95 o 
   3   2   5      257.96      265.89      5.09 o 
   4   2   5      245.42      246.38      5.50 o 
   5   2   5       95.14      103.68      3.41 o 
   6   2   5      139.54      149.07      6.18 o 
   7   2   5     1007.18      941.31     33.13 o 
   8   2   5      158.25      139.61     10.46 o 
   9   2   5      138.16      128.65     10.38 o 
  10   2   5       81.66       75.15     10.81 o 
  11   2   5        5.75        2.39      3.25 o 
 -12   3   5       48.53       48.07     12.58 o 
 -11   3   5        4.02        8.02      6.44 o 
 -10   3   5      229.81      234.82     25.04 o 
  -9   3   5      456.22      464.56     35.66 o 
  -8   3   5       18.72       21.80     11.77 o 
  -7   3   5      649.08      554.72     75.33 o 
  -6   3   5      480.58      483.93     22.67 o 
  -5   3   5      188.75      168.79      5.67 o 
  -4   3   5      244.42      269.22      7.53 o 
  -3   3   5      382.58      403.73      7.85 o 
  -2   3   5      774.97      807.52     13.94 o 
  -1   3   5      579.26      589.75      9.29 o 
   0   3   5     1708.74     1730.47     23.59 o 
   1   3   5     1130.77     1189.09     17.45 o 
   2   3   5       86.90       96.40      2.59 o 
   3   3   5      778.70      773.30     12.24 o 
   4   3   5     1103.57     1117.46     20.77 o 
   5   3   5      174.24      177.74      5.30 o 
   6   3   5      679.67      625.27     20.48 o 
   7   3   5     1199.13     1156.01     35.15 o 
   8   3   5       23.57       21.27      4.55 o 
   9   3   5      260.84      242.01     15.26 o 
  10   3   5      136.02      112.70      9.85 o 
  11   3   5      109.58       78.27     11.86 o 
 -11   4   5        1.38        3.50      7.42 o 
 -10   4   5       36.05       46.15      9.77 o 
  -9   4   5        2.02        3.63      5.93 o 
  -8   4   5      313.67      321.70     22.78 o 
  -7   4   5      439.33      414.18     25.72 o 
  -6   4   5      205.66      190.92     17.74 o 
  -5   4   5       71.59       82.78      4.48 o 
  -4   4   5      688.34      748.65     20.52 o 
  -3   4   5       91.46       84.97      3.89 o 
  -2   4   5     1957.89     2070.81     39.90 o 
  -1   4   5     2397.71     2369.36     75.93 o 
   0   4   5     1481.25     1359.78     40.25 o 
   1   4   5     1618.30     1469.14     39.90 o 
   2   4   5      260.47      243.17      4.77 o 
   3   4   5     2364.31     2415.31     39.38 o 
   4   4   5      470.02      434.42     10.06 o 
   5   4   5      255.51      227.26     17.16 o 
   6   4   5       11.60       10.64      4.32 o 
   7   4   5        9.75       14.70      4.58 o 
   8   4   5      769.98      732.79     29.79 o 
   9   4   5       20.79       16.50      4.50 o 
  10   4   5       14.37        3.63      7.00 o 
 -11   5   5       15.58       14.97     10.15 o 
 -10   5   5       13.01       15.36      6.57 o 
  -9   5   5       14.48       15.19      4.62 o 
  -8   5   5      217.39      227.01     10.75 o 
  -7   5   5      504.93      533.96     18.89 o 
  -6   5   5      868.19      878.40     27.86 o 
  -5   5   5     1137.48     1151.68     33.64 o 
  -4   5   5      476.73      475.15     24.68 o 
  -3   5   5      640.34      663.55     18.92 o 
  -2   5   5      909.31      838.16     36.94 o 
  -1   5   5      135.45      143.70      7.03 o 
   0   5   5       45.69       52.40      3.14 o 
   1   5   5      313.91      306.46      8.81 o 
   2   5   5      101.50       94.32      5.11 o 
   3   5   5      701.87      668.76     26.14 o 
   4   5   5       66.27       71.80      7.73 o 
   5   5   5      211.30      203.57     11.09 o 
   6   5   5      141.48      140.69     10.47 o 
   7   5   5      290.22      293.32     14.70 o 
   8   5   5      242.55      242.82     21.56 o 
   9   5   5      107.90      105.39     20.39 o 
  10   5   5      113.46      103.99      9.30 o 
 -10   6   5       11.43        7.18      3.34 o 
  -9   6   5      242.02      272.58     13.82 o 
  -8   6   5      520.58      571.19     24.56 o 
  -7   6   5      351.98      400.73     18.87 o 
  -6   6   5      177.94      175.39     11.09 o 
  -5   6   5      187.01      180.60     10.85 o 
  -4   6   5       70.28       66.40      6.30 o 
  -3   6   5     1311.55     1269.66     91.35 o 
  -2   6   5       29.34       32.67      7.59 o 
  -1   6   5      192.83      192.55     10.92 o 
   0   6   5       32.78       29.73      5.66 o 
   1   6   5      103.96       99.29      5.95 o 
   2   6   5      731.67      689.10     30.43 o 
   3   6   5       13.61       12.58      3.34 o 
   4   6   5      150.86      152.71     10.95 o 
   5   6   5       73.93       69.12      7.67 o 
   6   6   5       18.27       14.46      4.75 o 
   7   6   5      175.44      156.76     16.70 o 
   8   6   5      177.16      161.65     30.80 o 
   9   6   5      315.43      357.11     21.67 o 
  -9   7   5      204.87      216.06     11.42 o 
  -8   7   5      101.10       93.99      8.93 o 
  -7   7   5      177.83      187.08     11.61 o 
  -6   7   5       89.93       93.32      8.32 o 
  -5   7   5      231.61      226.29     14.16 o 
  -4   7   5      189.87      187.73     17.10 o 
  -3   7   5        5.50        4.95      5.89 o 
  -2   7   5      325.25      323.07     16.58 o 
  -1   7   5      341.62      331.14     16.43 o 
   0   7   5      137.28      141.50     10.52 o 
   1   7   5      123.98      125.96      8.74 o 
   2   7   5       90.58       91.81      6.77 o 
   3   7   5      374.56      392.68     18.21 o 
   4   7   5      772.12      740.49     29.79 o 
   5   7   5      146.06      149.68     11.44 o 
   6   7   5      479.24      498.50     39.84 o 
   7   7   5      198.89      198.02     32.99 o 
   8   7   5        0.25        1.58      4.35 o 
  -8   8   5       72.41       91.30     10.79 o 
  -7   8   5       82.75       85.46      8.47 o 
  -6   8   5      218.41      216.69     20.13 o 
  -5   8   5       68.09       64.99     14.20 o 
  -4   8   5      331.58      369.78     30.97 o 
  -3   8   5      563.23      577.02     49.57 o 
  -2   8   5      221.24      216.64     14.61 o 
  -1   8   5      326.74      316.06     20.90 o 
   0   8   5      650.70      582.89     61.87 o 
   1   8   5      647.88      654.33     37.66 o 
   2   8   5        0.03        1.87      3.52 o 
   3   8   5      279.76      302.82     25.23 o 
   4   8   5      201.41      198.26     17.96 o 
   5   8   5      107.05      106.37     10.64 o 
   6   8   5      139.94      135.61     28.96 o 
   7   8   5       90.77      108.94     10.96 o 
  -7   9   5      110.42      128.00     84.90 o 
  -6   9   5      175.35      194.62    121.08 o 
  -5   9   5       85.72       76.73     53.15 o 
  -4   9   5      108.08      109.70     69.36 o 
  -3   9   5       64.98       41.81     38.67 o 
  -2   9   5       83.78       91.24     11.39 o 
  -1   9   5       18.15       27.94      7.55 o 
   0   9   5       39.17       42.74      8.32 o 
   1   9   5       75.45       92.26     10.41 o 
   2   9   5       13.58       13.69      5.50 o 
   3   9   5       90.64      107.23     10.49 o 
   4   9   5      194.78      178.71     21.52 o 
   5   9   5       29.02       26.07      4.17 o 
   6   9   5       94.47      119.95     10.88 o 
  -4  10   5       12.10       20.82      5.97 o 
  -3  10   5       41.53       58.39      8.36 o 
  -2  10   5       20.56       27.64     10.02 o 
  -1  10   5       44.90       43.89     10.96 o 
   0  10   5       46.32       44.57     10.32 o 
   1  10   5       59.60       59.67      9.47 o 
   2  10   5       64.70       53.01     35.60 o 
   3  10   5        3.67        0.98      2.49 o 
  -3  -8   6       10.05        7.29      9.51 o 
  -2  -8   6      124.26      104.29     16.72 o 
  -1  -8   6       23.56       13.73     14.46 o 
   0  -8   6      130.92      129.54     16.04 o 
   5  -8   6       82.72       69.87     15.91 o 
   6  -8   6       35.95       25.21     10.75 o 
  -4  -7   6      107.15       94.82     17.36 o 
  -3  -7   6      247.92      220.23     31.27 o 
  -2  -7   6       57.84       48.50     12.03 o 
  -1  -7   6      344.97      360.61     33.01 o 
   0  -7   6      366.62      386.20     33.74 o 
   1  -7   6      676.86      684.87     48.20 o 
   3  -7   6      244.63      212.93     25.38 o 
   4  -7   6       50.83       44.87     13.69 o 
   5  -7   6      290.02      288.22     31.18 o 
   6  -7   6       60.66       61.98     14.63 o 
   7  -7   6      165.12      154.80     19.07 o 
   8  -7   6        9.88       17.87     12.11 o 
 -10  -6   6      113.54       38.01      7.55 o 
  -9  -6   6       23.06       12.11     10.28 o 
  -5  -6   6       58.66       53.62     21.28 o 
  -4  -6   6      977.68      891.79     57.20 o 
  -3  -6   6      388.48      366.15     27.85 o 
  -2  -6   6      340.73      337.61     25.21 o 
  -1  -6   6      849.33      844.91     48.50 o 
   0  -6   6      709.20      684.95     40.27 o 
   1  -6   6      130.50      137.99     14.46 o 
   2  -6   6     1002.18      993.58    128.92 o 
   3  -6   6      681.03      603.65     40.10 o 
   4  -6   6       68.69       68.85     14.12 o 
   5  -6   6      308.95      297.05     37.54 o 
   6  -6   6      251.97      236.27     25.51 o 
   7  -6   6      282.31      281.69     27.77 o 
   8  -6   6        5.12        5.08     12.58 o 
   9  -6   6        1.91        4.56      9.68 o 
 -11  -5   6        0.96        3.41      4.39 o 
 -10  -5   6      230.12      250.30     20.69 o 
  -9  -5   6       33.83       32.08     13.86 o 
  -8  -5   6      240.33      248.51     21.54 o 
  -7  -5   6      291.18      278.88     23.37 o 
  -6  -5   6       74.94       74.90      8.75 o 
  -5  -5   6       75.80       67.64      7.94 o 
  -4  -5   6       83.69       66.66      7.81 o 
  -3  -5   6      214.50      207.71     20.01 o 
  -2  -5   6      551.33      529.85     30.29 o 
  -1  -5   6      384.13      383.38     24.44 o 
   0  -5   6      547.50      593.08     34.34 o 
   1  -5   6      546.01      497.66     48.07 o 
   2  -5   6      200.41      174.25     16.78 o 
   3  -5   6     1111.60     1115.81     84.31 o 
   4  -5   6      211.84      203.59     25.59 o 
   5  -5   6      868.39      840.47     61.72 o 
   6  -5   6      874.39      843.33     56.56 o 
   7  -5   6      177.74      168.27     21.16 o 
   8  -5   6      541.68      513.75     46.92 o 
   9  -5   6       68.55       66.03      9.00 o 
  10  -5   6       27.63       30.80      8.83 o 
 -11  -4   6       10.06       13.18     10.28 o 
 -10  -4   6      203.87      225.65     25.17 o 
  -9  -4   6      471.73      485.58     33.40 o 
  -8  -4   6      766.48      824.52     49.48 o 
  -7  -4   6      183.91      175.95     12.48 o 
  -6  -4   6       97.21       96.53     10.01 o 
  -5  -4   6      148.70      153.09     11.07 o 
  -4  -4   6     1386.56     1406.48     50.50 o 
  -3  -4   6       64.18       61.44      6.55 o 
  -2  -4   6     2779.50     2781.97     93.82 o 
  -1  -4   6     2221.77     2156.38     71.95 o 
   0  -4   6      712.79      719.08     24.71 o 
   1  -4   6      317.43      307.70      7.95 o 
   2  -4   6      298.55      301.40      8.10 o 
   3  -4   6       24.04       22.25      2.96 o 
   4  -4   6        4.27        4.72      2.96 o 
   5  -4   6       56.75       57.18      8.00 o 
   6  -4   6      559.49      538.26     25.58 o 
   7  -4   6      136.98      136.93     11.75 o 
   8  -4   6      475.94      480.95     26.10 o 
   9  -4   6        2.36        1.47      4.13 o 
  10  -4   6       33.30       33.72      7.21 o 
 -12  -3   6       10.51       18.85     10.62 o 
 -11  -3   6       34.56       35.87     13.91 o 
 -10  -3   6        6.55        9.81      8.45 o 
  -9  -3   6       97.24      100.47     15.01 o 
  -8  -3   6      177.13      192.14     13.69 o 
  -7  -3   6      553.79      568.30     21.37 o 
  -6  -3   6     1313.64     1351.22     34.29 o 
  -5  -3   6     1289.51     1304.02     32.37 o 
  -4  -3   6     1782.76     1945.40     41.04 o 
  -3  -3   6      621.49      665.29     14.96 o 
  -2  -3   6     1314.29     1461.97     29.26 o 
  -1  -3   6     1852.30     1920.36     34.40 o 
   0  -3   6      286.85      259.02      6.24 o 
   1  -3   6      332.73      315.75      7.89 o 
   2  -3   6      967.92      944.86     18.63 o 
   3  -3   6      353.39      353.00      7.89 o 
   4  -3   6      131.04      133.55      4.83 o 
   5  -3   6       22.93       19.35      4.19 o 
   6  -3   6      877.14      853.94     36.66 o 
   7  -3   6       58.15       57.50      9.48 o 
   8  -3   6      481.68      515.43     27.06 o 
   9  -3   6      112.43      112.85     10.51 o 
  10  -3   6       61.58       67.11      8.96 o 
  11  -3   6       55.05       65.02      7.40 o 
 -12  -2   6       55.53       80.54      7.96 o 
 -11  -2   6       56.07       67.38      7.46 o 
 -10  -2   6      178.48      180.85     20.20 o 
  -9  -2   6      238.48      225.24     23.91 o 
  -8  -2   6      490.19      486.51     28.43 o 
  -7  -2   6      317.38      309.89     16.50 o 
  -6  -2   6      307.67      325.58     12.85 o 
  -5  -2   6      266.83      263.92      7.84 o 
  -4  -2   6       65.42       68.03      3.43 o 
  -3  -2   6       77.00       71.24      3.56 o 
  -2  -2   6      633.50      643.83     15.55 o 
  -1  -2   6      215.40      201.22      4.54 o 
   0  -2   6      532.25      501.83      9.56 o 
   1  -2   6      680.22      683.56     11.96 o 
   2  -2   6     3442.13     3828.71     72.37 o 
   3  -2   6      803.37      841.30     15.90 o 
   4  -2   6      340.78      353.18      8.29 o 
   5  -2   6       37.79       32.76      4.00 o 
   6  -2   6      126.20      123.85     11.62 o 
   7  -2   6     2194.12     2207.11     83.26 o 
   8  -2   6       66.98       64.49      8.83 o 
   9  -2   6       23.66       23.53      6.72 o 
  10  -2   6       13.91       16.44      6.00 o 
  11  -2   6       33.67       40.82      6.05 o 
 -12  -1   6       74.80       98.45     13.78 o 
 -11  -1   6       80.25       80.86     17.53 o 
 -10  -1   6      242.56      237.85     25.00 o 
  -9  -1   6        0.08        1.45      5.30 o 
  -8  -1   6      970.79      955.54     38.80 o 
  -7  -1   6      430.15      422.63     19.92 o 
  -6  -1   6      284.83      318.84     10.47 o 
  -5  -1   6      249.25      248.26      8.05 o 
  -4  -1   6      609.09      622.76     14.35 o 
  -3  -1   6      394.82      383.31      9.21 o 
  -2  -1   6      421.43      438.91      8.61 o 
  -1  -1   6      407.22      393.18      7.11 o 
   0  -1   6      207.00      179.61      4.48 o 
   1  -1   6       51.24       63.82      2.21 o 
   2  -1   6     2810.06     2991.10     61.19 o 
   3  -1   6     2863.63     3041.86     48.74 o 
   4  -1   6      206.21      218.40      6.17 o 
   5  -1   6      146.95      152.01      5.25 o 
   6  -1   6     2157.66     2152.63     63.17 o 
   7  -1   6       30.44       36.77      7.31 o 
   8  -1   6      948.69      971.89     42.05 o 
   9  -1   6      150.64      157.97     12.55 o 
  10  -1   6      224.97      235.76     18.13 o 
  11  -1   6       25.99       31.71      6.93 o 
 -12   0   6      125.62      126.24     39.65 o 
 -11   0   6       30.17       24.50      5.95 o 
 -10   0   6      265.41      290.74     16.92 o 
  -9   0   6      490.72      508.87     24.50 o 
  -8   0   6     2757.62     2799.95    101.50 o 
  -7   0   6      640.61      652.45     26.62 o 
  -6   0   6       61.16       55.18      4.84 o 
  -5   0   6      172.12      181.30      6.72 o 
  -4   0   6     1661.04     1763.59     34.88 o 
  -3   0   6      163.26      265.92     11.19 o 
  -2   0   6     1803.63     1897.59     30.49 o 
  -1   0   6     2036.14     1857.85     30.37 o 
   0   0   6     6777.41     7693.84    118.47 o 
   1   0   6     4358.94     5320.68     79.95 o 
   2   0   6     4627.87     5395.25     78.39 o 
   3   0   6     6293.71     7642.51    120.85 o 
   4   0   6      438.03      424.90      7.97 o 
   5   0   6        0.25        1.67      1.97 o 
   6   0   6     1796.70     1936.51     56.75 o 
   7   0   6        3.80        3.14      4.73 o 
   8   0   6       66.91       74.91     10.56 o 
   9   0   6       84.47       95.06     11.21 o 
  10   0   6        6.25        7.39      5.99 o 
  11   0   6       30.44       28.70      5.59 o 
 -12   1   6       68.08       80.18     14.97 o 
 -11   1   6       98.51       91.11      8.87 o 
 -10   1   6      221.89      218.70     14.47 o 
  -9   1   6        0.89        1.36      4.92 o 
  -8   1   6      955.49      923.20     37.09 o 
  -7   1   6      463.30      444.97     19.64 o 
  -6   1   6      317.67      351.19     10.74 o 
  -5   1   6      227.17      227.33      8.10 o 
  -4   1   6      623.92      625.74     11.96 o 
  -3   1   6      371.40      367.55      7.06 o 
  -2   1   6      372.32      399.84      7.41 o 
  -1   1   6      403.51      396.40      6.62 o 
   0   1   6      239.77      216.07      3.85 o 
   1   1   6       76.08       91.23      2.37 o 
   2   1   6     2921.50     3261.97     45.65 o 
   3   1   6     2884.03     3145.19     50.89 o 
   4   1   6      214.10      224.36      5.17 o 
   5   1   6      122.97      120.63      4.03 o 
   6   1   6     2185.06     2131.36     75.37 o 
   7   1   6       27.62       29.11      6.41 o 
   8   1   6      949.29      963.06     40.87 o 
   9   1   6      162.17      163.26     13.39 o 
  10   1   6      216.32      223.87     13.81 o 
  11   1   6       27.34       31.43      6.12 o 
 -12   2   6       59.71       84.59     16.51 o 
 -11   2   6       52.11       61.98      7.99 o 
 -10   2   6      194.36      184.23     18.38 o 
  -9   2   6      227.17      218.65     19.92 o 
  -8   2   6      464.51      441.01     21.05 o 
  -7   2   6      336.26      314.24     15.52 o 
  -6   2   6      296.21      298.71     13.96 o 
  -5   2   6      268.17      256.93      6.52 o 
  -4   2   6       57.74       59.28      2.72 o 
  -3   2   6       84.50       77.79      2.69 o 
  -2   2   6      674.52      686.56     12.31 o 
  -1   2   6      209.44      202.54      3.96 o 
   0   2   6      482.64      462.10      7.00 o 
   1   2   6      595.03      614.78      9.66 o 
   2   2   6     3429.75     3867.02     62.26 o 
   3   2   6      794.29      828.93     13.47 o 
   4   2   6      383.11      396.85      8.04 o 
   5   2   6       41.90       36.32      3.11 o 
   6   2   6      136.69      132.90      7.45 o 
   7   2   6     2226.82     2183.18     81.01 o 
   8   2   6       50.20       46.19      7.22 o 
   9   2   6       20.47       18.94      6.80 o 
  10   2   6       16.47       17.77      5.94 o 
  11   2   6       31.47       31.43      6.08 o 
 -12   3   6       11.09       15.31      6.18 o 
 -11   3   6       31.95       29.39     12.41 o 
 -10   3   6       11.86       13.35      7.68 o 
  -9   3   6       87.41       95.93     13.22 o 
  -8   3   6      179.21      202.31     17.79 o 
  -7   3   6      565.90      505.47     85.59 o 
  -6   3   6     1300.41     1262.93     58.29 o 
  -5   3   6     1183.80     1227.86     36.42 o 
  -4   3   6     1793.18     1980.25     38.15 o 
  -3   3   6      670.66      724.09     17.72 o 
  -2   3   6     1153.09     1329.66     25.36 o 
  -1   3   6     1830.58     1897.00     44.32 o 
   0   3   6      316.18      278.61      5.16 o 
   1   3   6      280.56      260.97      4.79 o 
   2   3   6     1003.53      969.95     15.18 o 
   3   3   6      331.82      329.09      6.40 o 
   4   3   6      159.20      159.41      4.55 o 
   5   3   6       18.72       16.21      3.70 o 
   6   3   6      889.04      834.16     26.03 o 
   7   3   6       56.83       56.91      5.46 o 
   8   3   6      486.36      495.74     25.52 o 
   9   3   6      104.87       94.23      8.67 o 
  10   3   6       64.17       54.68      6.36 o 
  11   3   6       53.49       30.84      5.97 o 
 -11   4   6        8.75        9.47      6.61 o 
 -10   4   6      207.53      208.33     18.04 o 
  -9   4   6      438.03      444.29     30.11 o 
  -8   4   6      799.20      857.78     34.76 o 
  -7   4   6      201.59      199.10      9.44 o 
  -6   4   6      106.49      110.33      6.56 o 
  -5   4   6      115.11      122.73      7.49 o 
  -4   4   6     1379.54     1482.83     32.91 o 
  -3   4   6       49.20       48.73      2.89 o 
  -2   4   6     2684.35     2909.07     84.72 o 
  -1   4   6     2166.07     2019.57     72.36 o 
   0   4   6      793.99      797.34     20.54 o 
   1   4   6      293.62      269.36      8.00 o 
   2   4   6      316.38      310.45      7.15 o 
   3   4   6       33.97       32.82      2.44 o 
   4   4   6       13.02        9.43      2.20 o 
   5   4   6       57.74       58.04      5.43 o 
   6   4   6      574.63      570.35     24.78 o 
   7   4   6      150.62      155.82     10.07 o 
   8   4   6      448.65      443.46     19.96 o 
   9   4   6        1.90        1.38      2.76 o 
  10   4   6       25.81       18.60      8.53 o 
 -11   5   6        4.01        5.20      5.16 o 
 -10   5   6      217.52      234.43     18.60 o 
  -9   5   6       37.51       44.32      9.21 o 
  -8   5   6      226.35      231.26     13.13 o 
  -7   5   6      330.32      328.75     13.48 o 
  -6   5   6       76.37       79.87      6.61 o 
  -5   5   6       82.55       76.08      5.48 o 
  -4   5   6       90.25       81.46      5.54 o 
  -3   5   6      199.60      200.51      6.93 o 
  -2   5   6      552.59      490.97     28.31 o 
  -1   5   6      389.63      393.67     24.20 o 
   0   5   6      595.20      621.06     23.51 o 
   1   5   6      565.99      529.54     21.94 o 
   2   5   6      240.50      213.73      8.54 o 
   3   5   6     1048.93     1031.65     37.54 o 
   4   5   6      204.61      206.25     11.21 o 
   5   5   6      879.17      879.74     36.27 o 
   6   5   6      922.54      930.82     35.76 o 
   7   5   6      173.02      170.04     10.57 o 
   8   5   6      552.84      559.48     23.40 o 
   9   5   6       93.35       94.82      6.97 o 
 -10   6   6      123.13      149.93     11.86 o 
  -9   6   6       27.46       26.04      4.68 o 
  -8   6   6      117.39      127.24      9.34 o 
  -7   6   6      464.44      457.74     22.17 o 
  -6   6   6      402.41      400.89     18.76 o 
  -5   6   6       67.30       72.41      8.26 o 
  -4   6   6      922.10      905.57     59.18 o 
  -3   6   6      392.82      405.18     25.68 o 
  -2   6   6      354.18      367.39     23.08 o 
  -1   6   6      851.74      863.86     34.45 o 
   0   6   6      691.44      631.64     25.27 o 
   1   6   6      118.31      112.90      8.96 o 
   2   6   6      995.27     1014.50     38.41 o 
   3   6   6      724.32      686.89     26.19 o 
   4   6   6       77.69       88.51      7.70 o 
   5   6   6      331.73      335.21     17.59 o 
   6   6   6      233.01      230.48     12.77 o 
   7   6   6      296.69      310.31     23.99 o 
   8   6   6        5.11        4.35      3.33 o 
   9   6   6        1.48        2.00      2.23 o 
  -9   7   6        9.93        7.94      4.02 o 
  -8   7   6       81.29       87.69      8.40 o 
  -7   7   6      124.64      139.63     10.71 o 
  -6   7   6      250.63      265.91     18.04 o 
  -5   7   6       84.69       76.01      8.00 o 
  -4   7   6      110.64      145.33     14.42 o 
  -3   7   6      300.80      314.03     21.92 o 
  -2   7   6       66.04       57.51      8.89 o 
  -1   7   6      351.54      383.44     21.51 o 
   0   7   6      412.63      405.99     19.83 o 
   1   7   6      703.51      656.12     40.59 o 
   2   7   6       62.55       61.82      5.18 o 
   3   7   6      224.67      220.78     11.20 o 
   4   7   6       62.53       65.55      7.11 o 
   5   7   6      311.08      333.47     16.43 o 
   6   7   6       45.54       50.26      7.09 o 
   7   7   6      157.24      160.47     19.24 o 
   8   7   6        7.61       10.87      5.35 o 
  -8   8   6      178.94      197.84     20.67 o 
  -7   8   6       52.31       57.90      7.53 o 
  -6   8   6       36.62       41.06      6.76 o 
  -5   8   6        1.42        1.96      4.49 o 
  -4   8   6      120.42      132.48     12.85 o 
  -3   8   6        9.53       16.12      5.79 o 
  -2   8   6      122.46      113.60     11.32 o 
  -1   8   6       22.58       19.79      6.67 o 
   0   8   6      128.51      125.41     12.99 o 
   1   8   6      176.73      160.44     21.31 o 
   2   8   6        5.45       11.22      4.61 o 
   3   8   6      111.62      114.53     11.35 o 
   4   8   6       67.77       79.00      9.51 o 
   5   8   6       75.40       82.61      8.69 o 
   6   8   6       39.40       37.06      6.01 o 
   7   8   6       75.71       68.77     29.24 o 
  -6   9   6      243.59      301.02     23.16 o 
  -5   9   6        0.78        0.64      4.56 o 
  -4   9   6        3.88        3.84      3.92 o 
  -3   9   6       18.03       27.20      5.56 o 
  -2   9   6      157.79      190.55     29.22 o 
  -1   9   6       41.53       32.93      6.17 o 
   0   9   6      130.22      142.98     16.59 o 
   1   9   6       25.85       38.60     10.66 o 
   2   9   6       30.88       37.54      7.17 o 
   3   9   6      162.44      166.48     13.39 o 
   4   9   6       27.65       28.81      5.15 o 
   5   9   6       68.22       64.02      8.23 o 
  -4  10   6      118.30      183.46     16.85 o 
  -3  10   6        1.99        4.09      4.61 o 
  -2  10   6       53.55       70.51      8.66 o 
  -1  10   6       61.79       80.53      9.04 o 
   0  10   6      207.56      253.11     16.85 o 
   1  10   6        2.35        4.52      3.97 o 
   2  10   6       41.29       31.89     26.38 o 
   3  10   6        0.41        0.25      1.68 o 
  -3  -8   7       83.41       84.07     25.64 o 
  -2  -8   7      577.44      575.84     42.44 o 
  -1  -8   7      432.71      436.36     32.63 o 
   0  -8   7       64.91       73.49     12.97 o 
  -5  -7   7       28.87       12.58     11.26 o 
  -4  -7   7      112.14      105.19     20.26 o 
  -3  -7   7      219.43      221.29     23.84 o 
  -2  -7   7      225.08      215.54     21.54 o 
  -1  -7   7      152.65      161.36     23.89 o 
   0  -7   7      267.68      278.67     23.76 o 
   1  -7   7      293.07      307.37     25.21 o 
   2  -7   7      504.02      527.17     34.38 o 
   4  -7   7      289.68      232.00     25.42 o 
   5  -7   7      468.67      390.51     36.30 o 
   6  -7   7      100.38       80.96     15.53 o 
   7  -7   7      309.73      297.09     25.85 o 
   8  -7   7       53.42       55.15      9.98 o 
  -9  -6   7      193.94      146.43     19.15 o 
  -6  -6   7       78.49       69.70     19.79 o 
  -5  -6   7      178.39      177.96     28.66 o 
  -4  -6   7      302.98      300.04     25.85 o 
  -3  -6   7       65.17       67.69     13.22 o 
  -2  -6   7      607.74      611.97     39.03 o 
  -1  -6   7       25.82       32.08      9.81 o 
   0  -6   7       43.60       37.66     10.66 o 
   1  -6   7      269.36      290.91     23.08 o 
   2  -6   7      175.18      183.46     17.79 o 
   3  -6   7      196.23      206.67     30.71 o 
   4  -6   7      139.96      125.11     19.07 o 
   5  -6   7       65.20       56.39     17.02 o 
   6  -6   7       30.96       33.70     12.80 o 
   7  -6   7      427.66      436.06     34.93 o 
   8  -6   7      133.65      128.95     16.17 o 
   9  -6   7        6.52       11.00     10.58 o 
 -10  -5   7       26.63       24.78      7.85 o 
  -9  -5   7       95.07       94.05     12.97 o 
  -8  -5   7       10.82        0.04      7.17 o 
  -7  -5   7      216.83      233.08     15.29 o 
  -6  -5   7      679.93      677.82     30.50 o 
  -5  -5   7       39.77       30.55      6.33 o 
  -4  -5   7       48.68       52.24      7.15 o 
  -3  -5   7       65.55       70.76      6.49 o 
  -2  -5   7      668.00      619.17     42.55 o 
  -1  -5   7      233.53      220.84     11.84 o 
   0  -5   7      915.70      934.70     51.27 o 
   1  -5   7      672.83      699.46     45.26 o 
   2  -5   7       74.16       76.11      9.36 o 
   3  -5   7       44.63       42.42      8.47 o 
   4  -5   7       57.20       49.18     20.18 o 
   5  -5   7       38.35       31.31     19.62 o 
   6  -5   7       19.32       18.04     11.86 o 
   7  -5   7       30.42       40.61     12.97 o 
   8  -5   7      273.45      282.12     25.72 o 
   9  -5   7       21.31       20.76      5.04 o 
 -11  -4   7       83.65      100.54     16.38 o 
 -10  -4   7       55.29       57.41     15.91 o 
  -9  -4   7      359.12      393.45     29.52 o 
  -8  -4   7      473.53      443.49     42.59 o 
  -7  -4   7       28.55       28.18      6.69 o 
  -6  -4   7      588.11      558.87     25.34 o 
  -5  -4   7      124.72      120.86     10.79 o 
  -4  -4   7       81.38       77.63     10.13 o 
  -3  -4   7      681.14      698.08     27.27 o 
  -2  -4   7     1659.52     1626.16     56.75 o 
  -1  -4   7      194.25      194.17      9.82 o 
   0  -4   7      897.37      892.32     33.14 o 
   1  -4   7     3446.80     3312.51     90.48 o 
   2  -4   7     2024.31     1916.55     43.44 o 
   3  -4   7      357.36      350.75     10.41 o 
   4  -4   7      383.42      377.47     12.63 o 
   5  -4   7      354.86      345.00     15.72 o 
   6  -4   7      436.10      422.95     21.74 o 
   7  -4   7      128.64      121.10     11.14 o 
   8  -4   7       33.50       35.96      8.84 o 
   9  -4   7       29.13       28.59      6.37 o 
  10  -4   7       33.94       36.76      6.80 o 
 -11  -3   7      100.00      123.57     19.45 o 
 -10  -3   7       42.24       46.66     11.22 o 
  -9  -3   7      348.63      337.12     32.84 o 
  -8  -3   7      996.94      968.97     51.59 o 
  -7  -3   7      212.26      214.71     13.93 o 
  -6  -3   7       80.63       82.15      6.29 o 
  -5  -3   7      108.98      120.55      6.36 o 
  -4  -3   7      320.71      331.08      9.68 o 
  -3  -3   7       85.82       98.92      4.52 o 
  -2  -3   7      555.33      566.54     13.11 o 
  -1  -3   7      209.77      204.66      5.86 o 
   0  -3   7      695.86      739.20     21.31 o 
   1  -3   7     1127.74     1106.96     23.76 o 
   2  -3   7     1295.59     1218.11     28.63 o 
   3  -3   7      205.25      202.94      5.73 o 
   4  -3   7      302.68      283.29      9.67 o 
   5  -3   7      871.77      815.33     27.47 o 
   6  -3   7      126.07      123.92     10.59 o 
   7  -3   7      933.74      951.49     43.82 o 
   8  -3   7       18.03       17.43      7.98 o 
   9  -3   7      111.29      124.20     14.65 o 
  10  -3   7        9.50        7.59      5.32 o 
 -12  -2   7      112.88      146.26     14.12 o 
 -11  -2   7      109.82      117.83     18.10 o 
 -10  -2   7      155.01      161.23     10.32 o 
  -9  -2   7     1845.65     1900.85    104.10 o 
  -8  -2   7     1099.86     1165.35     37.81 o 
  -7  -2   7      253.32      246.44     11.68 o 
  -6  -2   7      152.94      162.66     11.81 o 
  -5  -2   7     1552.86     1724.39     38.14 o 
  -4  -2   7      966.85      987.25     21.93 o 
  -3  -2   7     1671.61     1878.24     39.18 o 
  -2  -2   7     1119.24     1096.70     23.16 o 
  -1  -2   7      184.59      172.37      5.43 o 
   0  -2   7       19.49       18.68      1.89 o 
   1  -2   7     2372.83     2358.72     63.99 o 
   2  -2   7     1134.17     1150.48     21.08 o 
   3  -2   7      498.02      541.86     12.97 o 
   4  -2   7       34.71       37.06      2.98 o 
   5  -2   7      341.40      326.19     14.46 o 
   6  -2   7      430.59      441.89     17.06 o 
   7  -2   7      394.64      390.46     22.58 o 
   8  -2   7       94.30       98.86     10.58 o 
   9  -2   7       78.75       86.08     11.33 o 
  10  -2   7       19.96       23.90      6.04 o 
  11  -2   7       32.43       44.11      5.76 o 
 -12  -1   7       32.52       23.94     10.96 o 
 -11  -1   7      159.98      160.19     28.22 o 
 -10  -1   7       97.78      101.29     11.39 o 
  -9  -1   7      319.95      332.92     15.06 o 
  -8  -1   7      609.40      601.45     29.22 o 
  -7  -1   7      478.69      483.50     22.37 o 
  -6  -1   7      671.12      671.55     21.68 o 
  -5  -1   7       40.90       59.61      8.45 o 
  -4  -1   7       26.77       23.98      3.12 o 
  -3  -1   7      178.65      237.43      8.29 o 
  -2  -1   7     1037.80     1096.43     20.27 o 
  -1  -1   7      223.56      210.52      4.64 o 
   0  -1   7     2159.23     2147.04     41.78 o 
   1  -1   7     1020.16      987.12     19.46 o 
   2  -1   7     1549.69     1559.33     27.29 o 
   3  -1   7       77.04       73.61      3.07 o 
   4  -1   7      624.44      662.55     14.79 o 
   5  -1   7      233.76      228.54     10.96 o 
   6  -1   7       22.28       24.19      6.30 o 
   7  -1   7      284.97      290.40     18.56 o 
   8  -1   7      249.21      247.30     19.90 o 
   9  -1   7       41.73       42.20      7.98 o 
  10  -1   7       75.92       74.42      8.61 o 
  11  -1   7        2.53        2.33      4.01 o 
 -12   0   7       28.44       46.43     13.22 o 
 -11   0   7       57.21       59.67      7.96 o 
 -10   0   7      214.39      222.87     30.31 o 
  -9   0   7        0.30        0.95      3.18 o 
  -8   0   7       13.98       14.97      6.11 o 
  -7   0   7      375.25      368.66     20.31 o 
  -6   0   7      531.79      545.50     22.78 o 
  -5   0   7       10.01        8.25      2.26 o 
  -4   0   7       87.51       76.69      4.33 o 
  -3   0   7       27.93       33.76      1.54 o 
  -2   0   7      173.69      168.85      3.72 o 
  -1   0   7      229.18      213.26      4.53 o 
   0   0   7        0.72        2.16      1.01 o 
   1   0   7     2117.03     2174.76     32.29 o 
   2   0   7       72.02       61.53      2.59 o 
   3   0   7      382.79      377.61      7.75 o 
   4   0   7      432.16      442.85     10.16 o 
   5   0   7        7.94        6.45      3.48 o 
   6   0   7     2571.36     2659.28     78.21 o 
   7   0   7      208.34      205.38     15.17 o 
   8   0   7        2.32        4.33      5.08 o 
   9   0   7       63.08       53.44      9.56 o 
  10   0   7      224.56      236.81     15.96 o 
  11   0   7        0.66        0.60      2.91 o 
 -12   1   7       28.90       28.66      5.05 o 
 -11   1   7      174.36      183.61     21.63 o 
 -10   1   7      115.33      129.09     11.14 o 
  -9   1   7      331.29      330.82     20.08 o 
  -8   1   7      604.69      585.18     37.07 o 
  -7   1   7      491.60      490.79     30.37 o 
  -6   1   7      626.03      599.03     24.17 o 
  -5   1   7       46.90       56.78      3.72 o 
  -4   1   7       46.92       43.49      2.18 o 
  -3   1   7      209.14      259.63      5.39 o 
  -2   1   7      967.02     1057.48     18.21 o 
  -1   1   7      266.06      257.86      4.55 o 
   0   1   7     1951.55     2002.31     35.10 o 
   1   1   7      947.39      949.18     14.55 o 
   2   1   7     1510.18     1515.70     21.83 o 
   3   1   7       66.09       61.77      2.71 o 
   4   1   7      559.73      594.93     11.62 o 
   5   1   7      250.30      245.06     10.32 o 
   6   1   7       20.22       23.57      6.84 o 
   7   1   7      291.93      294.60     17.61 o 
   8   1   7      226.12      215.01     14.09 o 
   9   1   7       34.28       35.17      7.09 o 
  10   1   7       83.32       74.21      9.55 o 
  11   1   7        0.93        0.66      4.57 o 
 -12   2   7      118.01      144.79     25.96 o 
 -11   2   7      112.43      136.02     11.64 o 
 -10   2   7      142.99      159.51     13.93 o 
  -9   2   7     1892.69     1909.22     87.40 o 
  -8   2   7     1135.31     1111.96     43.93 o 
  -7   2   7      271.99      246.26     13.68 o 
  -6   2   7      186.67      201.26     13.50 o 
  -5   2   7     1640.30     1844.50     39.55 o 
  -4   2   7      855.69      861.97     15.96 o 
  -3   2   7     1665.55     1897.93     33.18 o 
  -2   2   7      980.07      976.88     21.54 o 
  -1   2   7      244.77      229.71      5.22 o 
   0   2   7       25.79       24.58      1.44 o 
   1   2   7     2422.83     2532.90     40.28 o 
   2   2   7     1195.95     1236.49     19.23 o 
   3   2   7      449.22      495.47     10.02 o 
   4   2   7       44.62       47.83      2.84 o 
   5   2   7      316.95      296.23      9.59 o 
   6   2   7      400.83      394.03     18.36 o 
   7   2   7      359.31      347.22     17.72 o 
   8   2   7       99.62       98.68     10.58 o 
   9   2   7       75.95       80.58      8.50 o 
  10   2   7       17.16       17.65      5.12 o 
  11   2   7       31.14       35.00      4.64 o 
 -11   3   7      103.56      115.77     14.03 o 
 -10   3   7       41.64       49.05     10.37 o 
  -9   3   7      332.52      349.09     18.92 o 
  -8   3   7     1075.97     1098.52     43.33 o 
  -7   3   7      221.81      236.39     15.05 o 
  -6   3   7       85.34       82.47      6.43 o 
  -5   3   7      118.77      132.17      5.04 o 
  -4   3   7      328.00      342.84      8.96 o 
  -3   3   7       81.98       97.02      3.51 o 
  -2   3   7      547.89      570.40     13.65 o 
  -1   3   7      244.79      236.54      5.64 o 
   0   3   7      674.95      719.56     15.72 o 
   1   3   7     1192.98     1186.27     18.51 o 
   2   3   7     1262.60     1189.70     17.97 o 
   3   3   7      195.82      192.54      4.66 o 
   4   3   7      274.68      251.05      9.68 o 
   5   3   7      869.03      799.23     24.90 o 
   6   3   7      116.26      105.63      7.33 o 
   7   3   7      927.05      913.11     36.51 o 
   8   3   7       38.80       35.79      6.15 o 
   9   3   7      124.24      121.14     10.54 o 
  10   3   7       10.29        6.45      4.17 o 
 -11   4   7       87.98       99.13     12.41 o 
 -10   4   7       58.08       51.74     10.41 o 
  -9   4   7      338.22      351.56     25.93 o 
  -8   4   7      494.30      506.62     23.28 o 
  -7   4   7       21.39       22.42      5.82 o 
  -6   4   7      576.53      542.04     18.26 o 
  -5   4   7      131.43      130.85      7.78 o 
  -4   4   7      107.45      104.54      7.22 o 
  -3   4   7      694.91      757.28     24.95 o 
  -2   4   7     1616.91     1622.78     61.00 o 
  -1   4   7      158.39      160.97      5.39 o 
   0   4   7      930.07      924.73     32.68 o 
   1   4   7     3420.89     3316.99    124.70 o 
   2   4   7     2097.58     1916.55     42.89 o 
   3   4   7      365.02      349.82     10.06 o 
   4   4   7      449.07      428.49     32.74 o 
   5   4   7      336.68      321.21     14.65 o 
   6   4   7      466.56      436.49     32.44 o 
   7   4   7      123.54      119.92     10.15 o 
   8   4   7       26.32       26.26      5.09 o 
   9   4   7       35.73       32.08      7.81 o 
  10   4   7       25.57       20.65      8.53 o 
 -10   5   7       34.73       34.00      8.19 o 
  -9   5   7      101.13      103.27     12.71 o 
  -8   5   7       13.25       12.28      6.74 o 
  -7   5   7      233.49      245.25     10.98 o 
  -6   5   7      658.96      667.26     22.81 o 
  -5   5   7       42.85       37.33      5.39 o 
  -4   5   7       32.11       40.40      4.66 o 
  -3   5   7       29.49       36.09      4.35 o 
  -2   5   7      661.97      630.28     31.78 o 
  -1   5   7      248.21      230.25     16.63 o 
   0   5   7      920.23      892.88     32.78 o 
   1   5   7      682.06      644.20     25.95 o 
   2   5   7       65.65       76.26      7.52 o 
   3   5   7       62.13       58.83      5.97 o 
   4   5   7       55.74       52.57      7.61 o 
   5   5   7       36.53       36.47      6.82 o 
   6   5   7       19.46       22.09      6.44 o 
   7   5   7       31.17       40.98      5.97 o 
   8   5   7      277.77      287.82     14.19 o 
   9   5   7       20.70       19.50      5.41 o 
 -10   6   7       55.68       56.43      8.62 o 
  -9   6   7      216.49      243.26     17.96 o 
  -8   6   7       82.98       87.26      8.46 o 
  -7   6   7       62.71       77.18      8.44 o 
  -6   6   7       69.56       74.36      7.26 o 
  -5   6   7      183.07      182.98     11.58 o 
  -4   6   7      296.22      275.08     46.02 o 
  -3   6   7       66.16       72.60     10.02 o 
  -2   6   7      583.18      588.82     25.14 o 
  -1   6   7       30.36       35.45      5.89 o 
   0   6   7       47.73       52.90     12.07 o 
   1   6   7      288.89      299.35     14.54 o 
   2   6   7      192.86      180.39     12.78 o 
   3   6   7      190.79      192.25     11.85 o 
   4   6   7      126.26      133.01     11.01 o 
   5   6   7       67.09       71.71      7.48 o 
   6   6   7       21.36       26.64      5.59 o 
   7   6   7      423.85      475.53     22.92 o 
   8   6   7      125.41      126.92     11.15 o 
   9   6   7        7.71       11.00      3.63 o 
  -9   7   7      151.32      164.78     13.65 o 
  -8   7   7       49.45       42.31      5.12 o 
  -7   7   7       73.26       70.06      6.88 o 
  -6   7   7       76.05       69.76      7.07 o 
  -5   7   7       33.77       35.40      8.02 o 
  -4   7   7      123.87      120.84     13.10 o 
  -3   7   7      227.64      239.35     14.50 o 
  -2   7   7      205.29      197.56     14.32 o 
  -1   7   7      173.25      180.34     13.38 o 
   0   7   7      297.36      297.91     18.63 o 
   1   7   7      310.27      286.26     15.95 o 
   2   7   7      469.78      427.98     32.44 o 
   3   7   7       31.76       32.20      6.75 o 
   4   7   7      301.08      321.15     15.92 o 
   5   7   7      471.37      513.99     22.17 o 
   6   7   7       81.12       82.39      8.26 o 
   7   7   7      313.82      358.98     37.09 o 
   8   7   7       42.27       48.45     10.81 o 
  -7   8   7       53.41       52.98      6.25 o 
  -6   8   7       91.41      106.44     10.92 o 
  -5   8   7      371.20      421.09     34.64 o 
  -4   8   7      190.04      198.61     18.34 o 
  -3   8   7       82.70       94.41     10.14 o 
  -2   8   7      563.87      598.79     32.16 o 
  -1   8   7      391.22      384.84     21.95 o 
   0   8   7       61.95       70.26      7.37 o 
   1   8   7      324.05      330.63     37.71 o 
   2   8   7       63.80       58.80      8.66 o 
   3   8   7       48.54       54.09      8.53 o 
   4   8   7      128.93      137.22      9.38 o 
   5   8   7      138.22      146.66      9.38 o 
   6   8   7       21.07       21.99      4.18 o 
  -6   9   7       12.02        6.58      6.33 o 
  -5   9   7       48.56       37.44     32.84 o 
  -4   9   7       26.14       22.53     16.06 o 
  -3   9   7       25.30       27.56      5.40 o 
  -2   9   7       15.68       19.09      5.96 o 
  -1   9   7      101.45      107.55     16.96 o 
   0   9   7      135.94      123.12     28.69 o 
   1   9   7      142.52      153.69     12.97 o 
   2   9   7      254.25      304.30     23.20 o 
   3   9   7       97.55      114.49     10.71 o 
   4   9   7       71.76       83.34      8.55 o 
   5   9   7      167.26      198.54     30.37 o 
  -3  10   7       13.39       35.87      9.30 o 
  -2  10   7        9.96        8.45      4.56 o 
  -1  10   7       22.01       25.59      5.80 o 
   0  10   7       25.37       26.62      5.80 o 
   1  10   7       27.54       33.48      5.93 o 
   2  10   7       13.65       11.75      9.94 o 
  -4  -8   8       32.51       19.96     16.68 o 
  -3  -8   8       32.77       37.11     18.94 o 
  -2  -8   8        1.94        4.78      8.10 o 
  -1  -8   8        4.12        4.86      8.32 o 
   0  -8   8      215.93      255.42     22.35 o 
  -5  -7   8        2.12        3.88      8.83 o 
  -4  -7   8        8.97       16.38     10.11 o 
  -3  -7   8      199.63      189.39     21.37 o 
  -2  -7   8      504.96      526.79     38.09 o 
  -1  -7   8      400.38      395.71     36.94 o 
   0  -7   8      906.71      954.41     57.41 o 
   1  -7   8      393.31      415.89     30.71 o 
   2  -7   8       47.04       48.88     12.03 o 
   5  -7   8       61.39       38.99     11.77 o 
   6  -7   8       39.96       20.01      9.73 o 
   7  -7   8      282.59      223.43     20.77 o 
  -9  -6   8       61.07       47.48     10.62 o 
  -8  -6   8        3.57        3.41      4.73 o 
  -6  -6   8       54.43       56.94     17.70 o 
  -5  -6   8      287.19      289.54     32.84 o 
  -4  -6   8      122.82       99.86     15.10 o 
  -3  -6   8      272.78      304.77     25.89 o 
  -2  -6   8      385.71      401.21     29.09 o 
  -1  -6   8        1.49        4.09      6.44 o 
   0  -6   8      695.23      690.54     42.44 o 
   1  -6   8      177.57      185.85     18.98 o 
   2  -6   8      470.45      489.04     33.27 o 
   3  -6   8       50.03       61.76     11.73 o 
   4  -6   8      102.10       72.39     15.95 o 
   5  -6   8       13.27       13.10     11.56 o 
   6  -6   8      125.11      103.65     17.53 o 
   7  -6   8       18.82       11.56     14.80 o 
   8  -6   8       68.14       61.55     11.30 o 
 -10  -5   8      155.99      160.17     15.01 o 
  -9  -5   8      166.49      158.29     20.86 o 
  -8  -5   8        2.85        1.14      4.22 o 
  -7  -5   8      315.30      298.22     19.02 o 
  -6  -5   8      124.60      109.07     12.23 o 
  -5  -5   8      130.98      118.53     11.36 o 
  -4  -5   8      107.39       99.58      8.97 o 
  -3  -5   8      258.58      239.82     16.55 o 
  -2  -5   8      110.91      106.01      9.92 o 
  -1  -5   8       64.06       57.31      7.87 o 
   0  -5   8      285.91      295.60     22.69 o 
   1  -5   8     1018.67     1039.16     62.19 o 
   2  -5   8      105.92      112.61     13.10 o 
   3  -5   8      396.96      359.34     59.65 o 
   4  -5   8      595.48      490.75     41.42 o 
   5  -5   8      143.36      116.96     18.85 o 
   6  -5   8      477.60      408.59     34.89 o 
   7  -5   8        8.03        6.65      7.98 o 
   8  -5   8       34.64       33.83     11.13 o 
   9  -5   8       43.21       44.36      9.98 o 
 -11  -4   8       20.30       16.72      9.51 o 
 -10  -4   8      119.23      133.13     20.18 o 
  -9  -4   8      148.37      153.56     27.77 o 
  -8  -4   8      346.08      330.17     20.56 o 
  -7  -4   8      257.33      264.63     16.26 o 
  -6  -4   8       32.10       33.78      7.07 o 
  -5  -4   8      122.35      109.43      9.20 o 
  -4  -4   8      224.53      238.14     14.59 o 
  -3  -4   8     1234.93     1218.38     47.09 o 
  -2  -4   8      241.28      223.14     12.69 o 
  -1  -4   8      644.86      665.56     27.05 o 
   0  -4   8      691.10      666.58     25.55 o 
   1  -4   8      462.06      478.84     19.91 o 
   2  -4   8      115.46      114.70      4.85 o 
   3  -4   8      252.15      248.29     10.59 o 
   4  -4   8       20.11       20.28      3.96 o 
   5  -4   8      174.30      157.87      9.89 o 
   6  -4   8      312.06      307.95     19.82 o 
   7  -4   8       10.07       12.06      6.66 o 
   8  -4   8       39.80       41.98      7.30 o 
   9  -4   8        3.15        3.01      4.05 o 
 -11  -3   8       42.77       69.78     15.57 o 
 -10  -3   8       68.02       68.68     11.20 o 
  -9  -3   8      291.76      314.39     28.19 o 
  -8  -3   8      286.97      282.14     19.06 o 
  -7  -3   8     1319.69     1340.39     52.87 o 
  -6  -3   8      261.13      241.75     11.90 o 
  -5  -3   8      125.65      138.04      6.56 o 
  -4  -3   8      102.82       98.71      4.61 o 
  -3  -3   8     1040.58     1075.70     24.27 o 
  -2  -3   8     1294.69     1264.33     27.60 o 
  -1  -3   8     2108.30     2004.88     42.99 o 
   0  -3   8     1623.09     1608.58     38.51 o 
   1  -3   8      200.53      217.96      6.87 o 
   2  -3   8       62.00       59.93      4.15 o 
   3  -3   8       12.18       11.08      2.95 o 
   4  -3   8       93.79       88.40      5.56 o 
   5  -3   8       29.32       33.48      6.29 o 
   6  -3   8       87.92       98.24     10.14 o 
   7  -3   8      264.89      275.92     18.70 o 
   8  -3   8        6.69        8.73      6.43 o 
   9  -3   8       99.79      100.35     13.48 o 
  10  -3   8       57.31       60.37      6.81 o 
 -11  -2   8       67.96       71.12      9.45 o 
 -10  -2   8       37.64       37.30      6.22 o 
  -9  -2   8      301.64      321.20     14.89 o 
  -8  -2   8       99.00      108.70     10.31 o 
  -7  -2   8      540.11      561.33     23.50 o 
  -6  -2   8      345.89      349.25     14.91 o 
  -5  -2   8       42.49       40.80      5.06 o 
  -4  -2   8      372.97      381.74     11.00 o 
  -3  -2   8      162.88      165.46      5.51 o 
  -2  -2   8      280.64      288.51      8.17 o 
  -1  -2   8       50.19       48.70      3.79 o 
   0  -2   8      555.70      515.59     19.31 o 
   1  -2   8      227.67      223.65      7.62 o 
   2  -2   8     1023.99     1062.69     28.36 o 
   3  -2   8        3.38        8.12      2.54 o 
   4  -2   8      248.72      234.41      9.06 o 
   5  -2   8      176.65      173.07     10.99 o 
   6  -2   8      352.08      352.58     15.31 o 
   7  -2   8       93.57      101.17     12.21 o 
   8  -2   8       65.13       67.43      9.24 o 
   9  -2   8      167.06      186.79     15.18 o 
  10  -2   8       72.82       84.22      9.18 o 
 -12  -1   8       21.10       24.34      7.46 o 
 -11  -1   8        8.91       10.40      5.22 o 
 -10  -1   8      225.22      228.92     17.73 o 
  -9  -1   8      173.08      185.46     11.82 o 
  -8  -1   8      366.99      375.36     16.27 o 
  -7  -1   8       71.73       68.03      6.78 o 
  -6  -1   8        8.19        6.06      3.94 o 
  -5  -1   8       16.52       17.92      3.59 o 
  -4  -1   8       15.93       23.62      2.78 o 
  -3  -1   8      264.72      241.16      9.52 o 
  -2  -1   8      145.27      130.86      4.15 o 
  -1  -1   8      103.57       94.40      3.43 o 
   0  -1   8      697.27      646.13     18.97 o 
   1  -1   8     1237.30     1124.99     31.29 o 
   2  -1   8      220.27      216.13      5.96 o 
   3  -1   8      348.21      340.83      8.19 o 
   4  -1   8      356.61      346.80     12.87 o 
   5  -1   8      357.68      347.63     13.89 o 
   6  -1   8      341.47      363.93     16.11 o 
   7  -1   8        0.14        5.58      6.43 o 
   8  -1   8      112.05      127.88     13.52 o 
   9  -1   8      375.28      369.62     19.83 o 
  10  -1   8       12.61       12.71      6.31 o 
 -12   0   8        0.09        0.63      2.53 o 
 -11   0   8        7.43        6.89      4.57 o 
 -10   0   8      421.03      464.96     25.32 o 
  -9   0   8      181.69      207.07     13.64 o 
  -8   0   8      532.67      524.51     20.26 o 
  -7   0   8        5.90       19.25      5.51 o 
  -6   0   8      284.89      307.02     14.32 o 
  -5   0   8        8.06        5.62      2.96 o 
  -4   0   8     1408.88     1571.64     34.21 o 
  -3   0   8      348.74      393.57      9.51 o 
  -2   0   8      473.69      529.84     10.63 o 
  -1   0   8      815.18      819.67     13.83 o 
   0   0   8      619.61      567.23     10.03 o 
   1   0   8     3930.99     4324.09     66.90 o 
   2   0   8      369.25      339.66      6.66 o 
   3   0   8      441.95      455.04     10.94 o 
   4   0   8        2.21        4.69      3.91 o 
   5   0   8       32.93       25.28      4.69 o 
   6   0   8       20.82       24.79      5.32 o 
   7   0   8       54.84       64.16      9.92 o 
   8   0   8        0.05        1.25      5.39 o 
   9   0   8        1.00        1.65      4.48 o 
  10   0   8       61.33       75.13     11.22 o 
 -12   1   8       26.46       37.39      8.28 o 
 -11   1   8        5.66        6.65      4.81 o 
 -10   1   8      218.10      218.85     14.33 o 
  -9   1   8      194.39      201.08     12.28 o 
  -8   1   8      385.06      399.89     17.79 o 
  -7   1   8       87.38       83.46      7.13 o 
  -6   1   8        4.52        2.85      3.75 o 
  -5   1   8       22.41       22.99      4.31 o 
  -4   1   8        5.86       10.79      3.03 o 
  -3   1   8      267.71      261.76      5.77 o 
  -2   1   8      133.61      123.88      3.30 o 
  -1   1   8       96.98       92.80      3.86 o 
   0   1   8      672.07      661.33     11.42 o 
   1   1   8     1252.34     1176.23     18.07 o 
   2   1   8      205.59      205.64      4.95 o 
   3   1   8      390.55      390.93      8.81 o 
   4   1   8      330.23      291.16     12.76 o 
   5   1   8      324.15      310.33     13.46 o 
   6   1   8      334.17      353.03     14.77 o 
   7   1   8        3.51        4.39      5.82 o 
   8   1   8      123.19      133.55     12.26 o 
   9   1   8      369.94      357.11     18.68 o 
  10   1   8       10.06       11.71      7.36 o 
 -11   2   8       70.95       82.37     10.62 o 
 -10   2   8       26.76       32.48      7.22 o 
  -9   2   8      295.71      314.39     19.57 o 
  -8   2   8      100.61      103.04     10.15 o 
  -7   2   8      517.83      509.61     21.95 o 
  -6   2   8      366.70      346.84     13.66 o 
  -5   2   8       41.24       33.89      4.78 o 
  -4   2   8      370.06      362.06     11.54 o 
  -3   2   8      148.21      148.47      4.15 o 
  -2   2   8      272.49      279.26      6.92 o 
  -1   2   8       54.12       52.03      2.38 o 
   0   2   8      516.76      478.07     13.70 o 
   1   2   8      248.08      241.10      5.91 o 
   2   2   8      951.79     1012.86     17.76 o 
   3   2   8       14.31       21.30      2.03 o 
   4   2   8      255.39      254.49      9.10 o 
   5   2   8      200.27      189.74      8.47 o 
   6   2   8      371.66      375.03     18.11 o 
   7   2   8       85.49       92.99      9.06 o 
   8   2   8       71.05       77.38     11.87 o 
   9   2   8      173.56      184.83     12.18 o 
  10   2   8       68.41       66.93      6.96 o 
 -11   3   8       44.92       62.49     10.37 o 
 -10   3   8       66.80       78.61     12.71 o 
  -9   3   8      284.29      300.08     24.40 o 
  -8   3   8      302.49      295.66     16.49 o 
  -7   3   8     1220.06     1239.64     47.80 o 
  -6   3   8      239.56      207.90     17.73 o 
  -5   3   8      111.99      119.15      9.04 o 
  -4   3   8       80.78       68.56      3.93 o 
  -3   3   8      944.78      991.81     27.45 o 
  -2   3   8     1352.94     1354.11     43.91 o 
  -1   3   8     2159.49     2134.45     40.93 o 
   0   3   8     1522.47     1517.93     29.76 o 
   1   3   8      211.40      233.59      5.18 o 
   2   3   8       81.99       79.92      3.03 o 
   3   3   8       25.65       23.81      2.53 o 
   4   3   8      103.10       94.91      6.02 o 
   5   3   8       28.99       30.26      4.79 o 
   6   3   8       92.81      100.09      7.25 o 
   7   3   8      258.95      256.78     16.68 o 
   8   3   8        4.89        6.08      4.46 o 
   9   3   8      108.98      101.63      8.48 o 
  10   3   8       59.36       51.76      5.57 o 
 -11   4   8       17.37        8.96      6.53 o 
 -10   4   8      136.24      157.74     21.54 o 
  -9   4   8      150.57      176.55     22.01 o 
  -8   4   8      374.40      366.64     18.43 o 
  -7   4   8      253.10      264.39     18.11 o 
  -6   4   8       45.61       48.34      6.56 o 
  -5   4   8      109.95       99.89      6.67 o 
  -4   4   8      217.45      229.10      9.64 o 
  -3   4   8     1170.09     1101.62     41.21 o 
  -2   4   8      188.92      180.96      7.38 o 
  -1   4   8      609.89      632.64     18.38 o 
   0   4   8      645.54      595.51     18.50 o 
   1   4   8      494.07      496.67     15.95 o 
   2   4   8       90.25       86.48      3.91 o 
   3   4   8      221.31      215.75      8.32 o 
   4   4   8       17.43       15.86      4.39 o 
   5   4   8      149.91      136.30      7.74 o 
   6   4   8      296.50      293.74     16.66 o 
   7   4   8       12.68       12.26      4.09 o 
   8   4   8       41.50       41.93     12.63 o 
   9   4   8        3.16        4.73      7.64 o 
 -10   5   8      143.14      162.05     15.57 o 
  -9   5   8      194.25      190.16     17.19 o 
  -8   5   8        4.70        5.03      5.55 o 
  -7   5   8      322.70      310.57     27.30 o 
  -6   5   8      138.09      127.31      8.86 o 
  -5   5   8      138.59      127.21      7.28 o 
  -4   5   8      106.59       99.97      6.08 o 
  -3   5   8      244.49      231.07     17.04 o 
  -2   5   8      122.64      118.41      8.10 o 
  -1   5   8       70.53       62.77      6.32 o 
   0   5   8      299.74      294.02     15.76 o 
   1   5   8      975.09      912.50     33.98 o 
   2   5   8       97.20       88.50      7.19 o 
   3   5   8      401.43      388.48     19.50 o 
   4   5   8      596.47      578.89     23.99 o 
   5   5   8      106.80      113.21     11.73 o 
   6   5   8      479.31      489.30     21.35 o 
   7   5   8        1.65        2.48      3.58 o 
   8   5   8       54.00       53.36      7.71 o 
   9   5   8       50.30       44.83      7.29 o 
  -9   6   8       63.35       46.45     34.36 o 
  -8   6   8        2.11        0.89      3.12 o 
  -7   6   8       87.57       79.91      8.36 o 
  -6   6   8       35.85       40.72      5.89 o 
  -5   6   8      294.93      288.77     44.30 o 
  -4   6   8      124.44      109.24     15.57 o 
  -3   6   8      272.37      314.37     16.74 o 
  -2   6   8      332.66      340.85     17.07 o 
  -1   6   8        0.13        1.40      3.61 o 
   0   6   8      662.66      637.45     26.23 o 
   1   6   8      211.96      205.79     12.77 o 
   2   6   8      500.73      464.49     29.54 o 
   3   6   8       50.36       45.97      7.19 o 
   4   6   8       87.30       91.42      8.33 o 
   5   6   8       15.53       21.63      6.40 o 
   6   6   8      116.55      130.28      9.19 o 
   7   6   8       23.17       21.12      4.66 o 
   8   6   8       70.25       68.50      5.61 o 
  -8   7   8       13.90       10.97      3.10 o 
  -7   7   8       45.25       43.96      7.54 o 
  -6   7   8       15.91       11.96      4.03 o 
  -5   7   8        2.50        7.30      4.85 o 
  -4   7   8        1.58        7.03      6.85 o 
  -3   7   8      199.13      193.93     12.63 o 
  -2   7   8      534.46      555.85     26.34 o 
  -1   7   8      444.88      447.02     28.58 o 
   0   7   8      891.09      918.30     49.71 o 
   1   7   8      407.58      399.95     21.55 o 
   2   7   8       58.16       55.58      7.66 o 
   3   7   8      347.33      365.08     19.13 o 
   4   7   8       40.98       44.16      6.53 o 
   5   7   8       47.17       56.59      6.62 o 
   6   7   8       39.56       35.82      6.32 o 
   7   7   8      302.07      343.88     24.93 o 
  -7   8   8       49.81       67.98      6.12 o 
  -6   8   8       23.63       23.54      5.18 o 
  -5   8   8        5.43        8.12      4.54 o 
  -4   8   8       32.92       37.82      9.31 o 
  -3   8   8       28.60       34.85      6.33 o 
  -2   8   8        1.95        3.57      4.18 o 
  -1   8   8        4.88        4.62      4.29 o 
   0   8   8      221.54      242.08     13.67 o 
   1   8   8       83.68       76.97      7.18 o 
   2   8   8      284.69      294.14     40.86 o 
   3   8   8      342.02      386.49     19.19 o 
   4   8   8       47.52       58.31      6.52 o 
   5   8   8       38.57       51.65      8.17 o 
   6   8   8       72.59       97.91      8.38 o 
  -5   9   8        0.38        2.82      3.85 o 
  -4   9   8      128.80      165.12     25.42 o 
  -3   9   8       96.36       94.45     15.51 o 
  -2   9   8       92.08       90.10     14.78 o 
  -1   9   8      152.85      157.24     25.19 o 
   0   9   8       26.48       30.29      4.90 o 
   1   9   8       27.90       26.70      6.44 o 
   2   9   8       12.06       16.04      5.46 o 
   3   9   8        1.67        2.60      5.84 o 
   4   9   8       73.82       86.56      6.26 o 
  -5  -8   9       74.88       43.64     13.61 o 
  -4  -8   9       23.04       17.36     14.20 o 
  -3  -8   9      126.75      141.40     22.74 o 
  -2  -8   9       53.54       50.59     11.60 o 
  -1  -8   9       62.37       78.70     13.05 o 
   0  -8   9      124.26      131.21     15.65 o 
  -6  -7   9       59.22       41.80     10.71 o 
  -5  -7   9       11.46       10.15      8.49 o 
  -4  -7   9      420.49      423.35     33.36 o 
  -3  -7   9        0.07        1.24      6.87 o 
  -2  -7   9      107.43      103.52     15.83 o 
  -1  -7   9      109.13       94.82     21.50 o 
   0  -7   9       98.26       95.42     14.93 o 
   1  -7   9        5.81        6.14      8.83 o 
   6  -7   9       48.98       36.17      8.70 o 
   7  -7   9        5.39        2.99      7.64 o 
  -9  -6   9       27.64       16.04      7.12 o 
  -8  -6   9      195.19      150.91     16.08 o 
  -7  -6   9       49.05       34.47      9.47 o 
  -6  -6   9       10.56       16.00     12.92 o 
  -5  -6   9      200.96      189.73     20.18 o 
  -4  -6   9       17.66       22.48     10.32 o 
  -3  -6   9      158.82      166.57     23.59 o 
  -2  -6   9       51.80       50.25     12.20 o 
  -1  -6   9       87.20       90.68     14.55 o 
   0  -6   9      419.70      451.93     32.38 o 
   1  -6   9       60.16       68.38     12.84 o 
   2  -6   9      780.77      854.25     50.59 o 
   5  -6   9      133.86       83.60     16.04 o 
   6  -6   9      125.60       93.12     21.07 o 
   7  -6   9       12.61       11.26      7.64 o 
   8  -6   9       60.18       61.21     13.56 o 
 -10  -5   9       66.18       71.62      9.21 o 
  -9  -5   9        6.31        0.09      9.43 o 
  -8  -5   9      338.75      332.90     31.80 o 
  -7  -5   9      191.41      176.39     14.21 o 
  -6  -5   9      237.99      229.84     18.26 o 
  -5  -5   9      229.30      223.18     15.24 o 
  -4  -5   9      349.87      331.62     18.06 o 
  -3  -5   9     1355.10     1243.31     77.18 o 
  -2  -5   9      101.90      100.07     10.43 o 
  -1  -5   9     1897.74     1737.59    140.63 o 
   0  -5   9      488.06      449.30     54.64 o 
   1  -5   9      256.97      257.64     26.32 o 
   2  -5   9      158.01      154.58     15.87 o 
   3  -5   9      142.51      145.16     21.54 o 
   4  -5   9       36.72       25.42     11.64 o 
   5  -5   9       19.69       13.10     10.45 o 
   6  -5   9      108.32       90.34     16.25 o 
   7  -5   9       58.68       56.39     12.63 o 
   8  -5   9        0.96        1.02      7.85 o 
 -10  -4   9       51.49       45.76     17.87 o 
  -9  -4   9        5.69        5.09      5.72 o 
  -8  -4   9      216.81      225.28     14.97 o 
  -7  -4   9      143.82      146.71     13.70 o 
  -6  -4   9      111.75      108.18     11.91 o 
  -5  -4   9       24.73       18.24      6.05 o 
  -4  -4   9      385.67      397.55     20.68 o 
  -3  -4   9      233.91      232.32     14.08 o 
  -2  -4   9      327.16      325.09     16.20 o 
  -1  -4   9     1058.03     1014.75     39.84 o 
   0  -4   9      223.08      205.22     12.72 o 
   1  -4   9     1688.46     1675.79     61.94 o 
   2  -4   9      236.07      217.81      9.62 o 
   3  -4   9      653.14      597.45     26.56 o 
   4  -4   9      167.35      150.86     13.15 o 
   5  -4   9      342.93      322.91     14.73 o 
   6  -4   9      182.67      165.13     14.83 o 
   7  -4   9        2.29        1.75      4.37 o 
   8  -4   9       45.75       53.21     10.63 o 
   9  -4   9      116.96      118.07      9.58 o 
 -11  -3   9       52.26       29.37     19.66 o 
 -10  -3   9       61.71       74.84     12.18 o 
  -9  -3   9      278.51      287.72     21.75 o 
  -8  -3   9        1.01        1.24      4.88 o 
  -7  -3   9       88.00       88.57     10.09 o 
  -6  -3   9       79.69       81.19     10.83 o 
  -5  -3   9      132.74      136.94      8.09 o 
  -4  -3   9      125.27      125.41      6.73 o 
  -3  -3   9        6.80        9.53      3.12 o 
  -2  -3   9      310.26      295.06      8.60 o 
  -1  -3   9      236.59      240.84      8.19 o 
   0  -3   9      771.71      731.40     19.98 o 
   1  -3   9      199.91      188.72      7.75 o 
   2  -3   9        6.94        8.70      2.96 o 
   3  -3   9      222.04      202.44     11.26 o 
   4  -3   9      263.76      255.36     10.16 o 
   5  -3   9       71.63       75.92      7.68 o 
   6  -3   9       32.44       35.17      7.22 o 
   7  -3   9       41.83       41.53      9.10 o 
   8  -3   9      224.87      232.72     14.92 o 
   9  -3   9       45.34       46.16      8.28 o 
 -11  -2   9       44.26       44.87      5.27 o 
 -10  -2   9      117.42      139.40     10.57 o 
  -9  -2   9      120.49      115.02      8.76 o 
  -8  -2   9      118.70      125.61      9.80 o 
  -7  -2   9      229.02      249.79     13.51 o 
  -6  -2   9      904.62      930.47     30.79 o 
  -5  -2   9      151.17      169.87      9.53 o 
  -4  -2   9      342.80      337.69     11.39 o 
  -3  -2   9      155.98      175.52      6.30 o 
  -2  -2   9      220.05      223.15      7.57 o 
  -1  -2   9      257.12      265.51      7.75 o 
   0  -2   9      524.36      524.89     22.19 o 
   1  -2   9      346.62      310.86     11.35 o 
   2  -2   9      112.00      104.15      4.79 o 
   3  -2   9       23.66       25.12      3.82 o 
   4  -2   9      126.68      120.47      6.63 o 
   5  -2   9      202.50      197.06     11.22 o 
   6  -2   9       55.95       56.14      7.45 o 
   7  -2   9       79.12       82.97     14.07 o 
   8  -2   9      189.51      206.12     14.38 o 
   9  -2   9       74.83       84.28     12.26 o 
  10  -2   9       29.35       35.04      6.84 o 
 -11  -1   9       59.26       66.65     12.31 o 
 -10  -1   9       20.82       27.12      7.44 o 
  -9  -1   9      315.49      345.17     16.57 o 
  -8  -1   9      185.80      196.56     11.46 o 
  -7  -1   9      188.38      200.27     12.77 o 
  -6  -1   9       36.86       37.17      6.16 o 
  -5  -1   9      298.73      292.41     12.34 o 
  -4  -1   9     1044.16     1076.76     25.07 o 
  -3  -1   9      195.08      194.43      6.81 o 
  -2  -1   9      899.38      895.18     20.66 o 
  -1  -1   9      210.51      199.45      7.79 o 
   0  -1   9       19.65       17.97      2.05 o 
   1  -1   9        9.88       11.68      1.86 o 
   2  -1   9      799.79      807.05     15.95 o 
   3  -1   9      300.00      274.69     11.89 o 
   4  -1   9       32.02       36.84      4.91 o 
   5  -1   9       43.97       50.19      6.62 o 
   6  -1   9      326.61      332.84     14.90 o 
   7  -1   9       94.37       90.27     10.15 o 
   8  -1   9      426.66      434.73     24.55 o 
   9  -1   9       74.90       77.75      9.22 o 
  10  -1   9       38.89       45.54      6.57 o 
 -11   0   9       86.19      107.22     16.27 o 
 -10   0   9        8.52        4.99      5.05 o 
  -9   0   9      368.21      372.90     16.44 o 
  -8   0   9      255.79      272.48     17.03 o 
  -7   0   9       91.73       82.06      9.16 o 
  -6   0   9       22.95       26.81      4.97 o 
  -5   0   9      123.82      137.20      7.91 o 
  -4   0   9       50.98       58.28      3.47 o 
  -3   0   9       10.17        7.66      2.28 o 
  -2   0   9      153.75      163.85      4.99 o 
  -1   0   9       30.21       29.55      1.93 o 
   0   0   9        8.41        9.07      1.56 o 
   1   0   9       93.68       89.88      2.75 o 
   2   0   9      144.89      138.84      4.08 o 
   3   0   9       64.23       60.98      4.69 o 
   4   0   9      165.44      179.49     11.69 o 
   5   0   9      203.97      207.92     11.24 o 
   6   0   9      928.86      969.56     33.16 o 
   7   0   9      153.98      144.05     15.83 o 
   8   0   9      912.25      953.23     40.04 o 
   9   0   9      215.37      238.30     14.75 o 
  10   0   9      137.07      139.83     11.62 o 
 -11   1   9       70.63       87.95     14.05 o 
 -10   1   9       18.23       24.07      6.62 o 
  -9   1   9      327.67      352.51     26.10 o 
  -8   1   9      193.99      202.51     13.46 o 
  -7   1   9      191.87      193.87     11.80 o 
  -6   1   9       40.84       40.16      5.54 o 
  -5   1   9      332.68      321.71     12.77 o 
  -4   1   9     1050.60     1033.19     31.53 o 
  -3   1   9      192.53      190.22      6.04 o 
  -2   1   9      916.71      905.10     22.84 o 
  -1   1   9      174.50      173.59      4.35 o 
   0   1   9       10.42       14.48      1.53 o 
   1   1   9        3.71        5.09      1.53 o 
   2   1   9      718.29      733.57     13.63 o 
   3   1   9      255.66      258.17      9.07 o 
   4   1   9       22.59       25.92      4.60 o 
   5   1   9       42.04       47.13      6.17 o 
   6   1   9      313.91      318.23     14.17 o 
   7   1   9       82.27       79.00     12.83 o 
   8   1   9      437.58      434.96     21.84 o 
   9   1   9       84.96       85.08      8.63 o 
  10   1   9       40.25       45.81      6.16 o 
 -11   2   9       50.18       58.22      7.01 o 
 -10   2   9      121.42      149.28     11.39 o 
  -9   2   9      144.55      142.09     11.76 o 
  -8   2   9      118.59      114.89      9.64 o 
  -7   2   9      278.87      281.79     13.86 o 
  -6   2   9      977.64      947.13     39.45 o 
  -5   2   9      130.71      138.46      8.48 o 
  -4   2   9      399.59      383.05     14.39 o 
  -3   2   9      138.29      154.77      4.87 o 
  -2   2   9      176.61      177.43      5.17 o 
  -1   2   9      275.22      283.25      6.68 o 
   0   2   9      544.05      529.67     11.76 o 
   1   2   9      322.06      297.18      6.42 o 
   2   2   9      118.87      115.22      4.11 o 
   3   2   9       36.23       37.05      3.83 o 
   4   2   9      119.14      126.52      8.84 o 
   5   2   9      188.14      185.46     10.22 o 
   6   2   9       62.24       63.69      7.81 o 
   7   2   9       82.91       88.53     12.48 o 
   8   2   9      186.18      196.00     14.44 o 
   9   2   9       66.79       73.10      8.88 o 
  10   2   9       27.80       30.89      5.64 o 
 -11   3   9       49.86       44.11      8.45 o 
 -10   3   9       71.07       80.15     12.24 o 
  -9   3   9      303.92      304.05     24.83 o 
  -8   3   9        0.70        3.20      4.69 o 
  -7   3   9       95.20       96.63      9.55 o 
  -6   3   9       87.91       87.12     11.80 o 
  -5   3   9      123.12      117.24      8.30 o 
  -4   3   9      127.58      117.60      5.40 o 
  -3   3   9       10.93       11.12      2.40 o 
  -2   3   9      292.19      273.29     11.24 o 
  -1   3   9      236.76      244.01      7.51 o 
   0   3   9      745.29      695.22     17.16 o 
   1   3   9      187.40      170.50      6.59 o 
   2   3   9        9.35        8.37      2.06 o 
   3   3   9      196.99      188.69      7.91 o 
   4   3   9      202.81      197.39     10.14 o 
   5   3   9       66.55       71.91      5.84 o 
   6   3   9       21.40       21.66      6.83 o 
   7   3   9       28.83       28.06      6.21 o 
   8   3   9      233.30      228.74     14.38 o 
   9   3   9       40.71       38.10      5.64 o 
 -10   4   9       48.77       63.21     14.55 o 
  -9   4   9       11.36        9.77     11.39 o 
  -8   4   9      199.64      202.23     19.02 o 
  -7   4   9      163.21      170.34     13.50 o 
  -6   4   9      131.41      123.66     18.38 o 
  -5   4   9       24.68       27.39      5.18 o 
  -4   4   9      375.07      369.20     18.50 o 
  -3   4   9      185.73      167.51     17.71 o 
  -2   4   9      360.91      357.71     13.54 o 
  -1   4   9     1061.31      993.99     30.19 o 
   0   4   9      216.42      193.04      9.06 o 
   1   4   9     1682.27     1602.41     46.79 o 
   2   4   9      214.02      188.16      7.50 o 
   3   4   9      672.40      619.80     19.02 o 
   4   4   9      152.16      141.07     10.17 o 
   5   4   9      339.79      330.38     14.50 o 
   6   4   9      209.20      196.10     10.82 o 
   7   4   9        2.45        1.72      4.00 o 
   8   4   9       48.84       55.11      9.51 o 
   9   4   9      116.30      112.69     11.56 o 
 -10   5   9       60.40       62.02      9.73 o 
  -9   5   9        8.91       10.75      6.74 o 
  -8   5   9      302.20      305.79     23.25 o 
  -7   5   9      185.72      168.10     21.16 o 
  -6   5   9      222.04      209.94     13.79 o 
  -5   5   9      171.50      158.52      9.68 o 
  -4   5   9      368.52      351.93     16.95 o 
  -3   5   9     1375.25     1314.39     39.82 o 
  -2   5   9      126.24      125.00      7.61 o 
  -1   5   9     1827.21     1673.57     70.13 o 
   0   5   9      479.38      427.05     29.08 o 
   1   5   9      223.20      209.68     11.46 o 
   2   5   9      139.34      125.51      8.82 o 
   3   5   9      162.32      151.01      9.73 o 
   4   5   9       36.16       42.07      6.21 o 
   5   5   9       18.17       19.11      5.10 o 
   6   5   9      111.32      120.83     11.79 o 
   7   5   9       58.53       64.11      7.49 o 
   8   5   9        0.43        0.54      2.07 o 
  -9   6   9       29.27       12.40      8.30 o 
  -8   6   9      205.53      228.08     22.56 o 
  -7   6   9       41.46       29.99      7.85 o 
  -6   6   9       14.63       13.12      5.01 o 
  -5   6   9      195.23      186.10     18.38 o 
  -4   6   9       18.19       35.09     10.62 o 
  -3   6   9      146.93      156.25     14.30 o 
  -2   6   9       56.95       56.35      7.71 o 
  -1   6   9       87.68      117.22     19.94 o 
   0   6   9      449.10      463.02     20.70 o 
   1   6   9       56.25       58.28      7.04 o 
   2   6   9      768.77      763.97     48.56 o 
   3   6   9      299.19      279.60     21.18 o 
   4   6   9      155.91      169.97     11.00 o 
   5   6   9      141.84      174.67     11.83 o 
   6   6   9      124.17      136.75      9.12 o 
   7   6   9       12.67       15.75      4.53 o 
   8   6   9       50.81       60.73      6.30 o 
  -8   7   9       82.59       80.35     21.95 o 
  -7   7   9        6.07        4.23      2.59 o 
  -6   7   9       64.20       65.14      8.61 o 
  -5   7   9        9.03       10.34      5.10 o 
  -4   7   9      392.69      404.21     21.50 o 
  -3   7   9        0.18        1.32      4.11 o 
  -2   7   9      109.82      110.18     12.84 o 
  -1   7   9      124.01      116.71     10.60 o 
   0   7   9       92.27       80.80      8.01 o 
   1   7   9       12.66       12.56      4.67 o 
   2   7   9       73.75       62.37     19.82 o 
   3   7   9      134.31      146.96     13.53 o 
   4   7   9      177.65      202.72     11.89 o 
   5   7   9        9.81        7.69      6.22 o 
   6   7   9       40.26       52.23      5.55 o 
   7   7   9       10.24       10.76      3.09 o 
  -7   8   9       49.00       58.91      4.79 o 
  -6   8   9       34.24       31.69      7.09 o 
  -5   8   9       84.66       74.12      8.62 o 
  -4   8   9       23.40       28.19      7.13 o 
  -3   8   9      127.56      144.21     10.28 o 
  -2   8   9       44.79       42.84      6.57 o 
  -1   8   9       55.29       61.09      7.02 o 
   0   8   9      111.78      110.54      8.54 o 
   1   8   9      110.79      103.14     10.17 o 
   2   8   9       63.66       60.96      6.94 o 
   3   8   9        6.37        7.98      4.16 o 
   4   8   9       18.84       19.10      4.64 o 
   5   8   9       30.04       32.67      5.18 o 
  -4   9   9       12.10        8.25      3.60 o 
  -3   9   9        7.73        4.79      3.92 o 
  -2   9   9       30.82       30.44      7.34 o 
  -1   9   9       62.15       73.21      8.25 o 
   0   9   9      127.58      122.13     18.87 o 
   1   9   9       22.15       28.66      6.18 o 
   2   9   9       73.34       88.08      8.96 o 
   3   9   9       60.32       73.41      7.85 o 
  -5  -8  10       38.68       34.21      8.19 o 
  -4  -8  10        6.65        2.73     10.54 o 
  -3  -8  10       12.74        9.64     11.00 o 
  -2  -8  10       12.29       11.77      8.10 o 
  -1  -8  10       70.74       69.87     17.49 o 
   0  -8  10        5.94        6.36      7.29 o 
  -7  -7  10       25.09       15.83      6.01 o 
  -6  -7  10       88.30       92.52     16.76 o 
  -5  -7  10       23.38       23.46      9.21 o 
  -4  -7  10      164.61      151.55     17.87 o 
  -3  -7  10       32.67       32.38     16.85 o 
  -2  -7  10      179.93      176.89     19.15 o 
  -1  -7  10      711.45      777.00     48.67 o 
   0  -7  10       21.03       13.86     15.40 o 
   1  -7  10      453.25      514.12     40.22 o 
  -8  -6  10       39.47       27.90      5.06 o 
  -7  -6  10       19.22       16.81      5.02 o 
  -6  -6  10       61.70       48.93     11.43 o 
  -5  -6  10       42.96       40.74     10.92 o 
  -4  -6  10       11.54       17.49      8.36 o 
  -3  -6  10      148.20      162.81     23.93 o 
  -2  -6  10      118.77      113.33     16.17 o 
  -1  -6  10      132.32      139.40     16.46 o 
   0  -6  10      564.99      589.28     39.16 o 
   1  -6  10      262.77      269.79     23.16 o 
   2  -6  10       26.27       32.55     10.41 o 
   6  -6  10        3.10        1.79      5.33 o 
   7  -6  10        1.55        2.26      7.51 o 
  -9  -5  10       95.65       91.42     16.44 o 
  -8  -5  10        6.08        7.40      5.55 o 
  -7  -5  10       39.95       38.92      7.23 o 
  -6  -5  10       13.78       16.31      7.31 o 
  -5  -5  10      264.61      253.62     15.87 o 
  -4  -5  10       57.56       56.43      7.63 o 
  -3  -5  10      273.51      257.36     20.39 o 
  -2  -5  10       66.00       63.12      7.61 o 
  -1  -5  10      140.37      126.01     13.35 o 
   0  -5  10      113.47      104.29     11.73 o 
   1  -5  10       51.89       51.36     11.18 o 
   2  -5  10       59.15       64.96     11.86 o 
   3  -5  10      468.86      485.41     31.86 o 
   5  -5  10        8.95        5.76     11.82 o 
   6  -5  10      158.67      137.43     17.15 o 
   7  -5  10      124.23      114.57     14.89 o 
   8  -5  10        0.81        1.02      4.39 o 
 -10  -4  10       17.32       24.60      8.98 o 
  -9  -4  10      217.54      216.15     23.12 o 
  -8  -4  10       38.78       39.87      8.43 o 
  -7  -4  10      130.17      118.58     11.08 o 
  -6  -4  10      104.33      100.75     10.13 o 
  -5  -4  10      128.59      120.19     10.54 o 
  -4  -4  10      186.87      178.36     13.37 o 
  -3  -4  10      144.33      150.19     12.19 o 
  -2  -4  10        6.06        8.38      4.51 o 
  -1  -4  10      267.10      253.96     14.05 o 
   0  -4  10      777.84      725.72     31.20 o 
   1  -4  10      397.16      368.83     17.64 o 
   2  -4  10      259.33      243.27     15.01 o 
   3  -4  10      159.27      150.17      9.16 o 
   4  -4  10      121.10      110.63     14.24 o 
   5  -4  10       95.39       81.38      7.40 o 
   6  -4  10       28.23       31.79      9.87 o 
   7  -4  10      145.67      147.71     11.42 o 
   8  -4  10      142.71      154.96     10.56 o 
 -10  -3  10        3.75        3.95      3.94 o 
  -9  -3  10      306.03      337.99     19.62 o 
  -8  -3  10      344.26      385.80     22.40 o 
  -7  -3  10       16.70       16.80      6.89 o 
  -6  -3  10      539.09      561.59     28.29 o 
  -5  -3  10      803.00      798.00     28.52 o 
  -4  -3  10      417.64      379.60     14.67 o 
  -3  -3  10      793.92      723.65     24.45 o 
  -2  -3  10     1261.55     1248.47     37.61 o 
  -1  -3  10      594.32      567.32     20.17 o 
   0  -3  10      284.44      283.29     11.52 o 
   1  -3  10      502.41      459.99     20.39 o 
   2  -3  10      330.43      304.32     13.72 o 
   3  -3  10        1.80        2.94      3.32 o 
   4  -3  10      265.10      231.97     16.08 o 
   5  -3  10       43.78       49.83      6.93 o 
   6  -3  10       50.41       47.68      8.14 o 
   7  -3  10       21.36       19.29      9.43 o 
   8  -3  10       82.58       84.27      8.90 o 
   9  -3  10       46.67       61.60      7.67 o 
 -11  -2  10       18.11       17.28      4.73 o 
 -10  -2  10       40.62       47.13      5.54 o 
  -9  -2  10       54.62       60.95      7.24 o 
  -8  -2  10       74.66       78.36      7.69 o 
  -7  -2  10       23.38       20.57      5.48 o 
  -6  -2  10      166.11      172.07     11.12 o 
  -5  -2  10       27.49       28.27      5.54 o 
  -4  -2  10       26.53       26.36      4.91 o 
  -3  -2  10      182.96      195.34      9.36 o 
  -2  -2  10        8.95        7.96      2.88 o 
  -1  -2  10       72.71       70.35      5.10 o 
   0  -2  10      232.94      226.08     10.16 o 
   1  -2  10      778.39      741.29     23.89 o 
   2  -2  10        4.34        4.44      2.98 o 
   3  -2  10       60.44       58.84      4.98 o 
   4  -2  10       45.27       46.31      6.34 o 
   5  -2  10      540.78      523.84     20.84 o 
   6  -2  10      111.69      118.58      8.89 o 
   7  -2  10      628.46      668.89     32.41 o 
   8  -2  10      205.81      220.53     14.22 o 
   9  -2  10       93.43      111.47      9.25 o 
 -11  -1  10       66.00       68.79      7.58 o 
 -10  -1  10       83.75       92.90     10.02 o 
  -9  -1  10      112.14      123.62     12.92 o 
  -8  -1  10        7.69        9.73      6.46 o 
  -7  -1  10        7.63       10.97      6.11 o 
  -6  -1  10       59.13       60.58      8.33 o 
  -5  -1  10      643.42      659.99     24.29 o 
  -4  -1  10      137.18      141.14      7.95 o 
  -3  -1  10      615.51      622.85     20.17 o 
  -2  -1  10      234.62      234.33      7.69 o 
  -1  -1  10       67.71       66.30      3.86 o 
   0  -1  10      497.19      470.87     16.20 o 
   1  -1  10     1042.14      968.37     33.72 o 
   2  -1  10        9.05       15.19      4.28 o 
   3  -1  10      802.89      799.48     26.43 o 
   4  -1  10      462.67      474.37     18.69 o 
   5  -1  10       23.92       23.84      6.07 o 
   6  -1  10       39.96       43.99      6.36 o 
   7  -1  10      570.34      585.37     27.46 o 
   8  -1  10      149.22      151.23     15.85 o 
   9  -1  10      195.63      218.66     13.33 o 
 -11   0  10       59.97       63.41      8.04 o 
 -10   0  10       34.05       29.67      6.34 o 
  -9   0  10       69.98       76.96      9.24 o 
  -8   0  10       76.90       67.19      9.44 o 
  -7   0  10      350.92      383.27     16.55 o 
  -6   0  10      142.22      150.42      9.36 o 
  -5   0  10       97.90       82.64      8.21 o 
  -4   0  10      384.73      403.60     15.59 o 
  -3   0  10       20.87       31.90      5.79 o 
  -2   0  10      123.10      134.07      4.60 o 
  -1   0  10       11.57       12.17      2.22 o 
   0   0  10     1161.55     1103.06     24.71 o 
   1   0  10     1800.73     1708.03     37.23 o 
   2   0  10       57.59       73.53      7.11 o 
   3   0  10      364.46      381.18     24.49 o 
   4   0  10      440.67      495.71     20.08 o 
   5   0  10       64.07       68.18      7.01 o 
   6   0  10        0.06        2.20      3.96 o 
   7   0  10        3.73        4.09      6.41 o 
   8   0  10       13.86       16.75      6.20 o 
   9   0  10      150.12      165.83     12.82 o 
 -11   1  10       56.30       64.81      7.44 o 
 -10   1  10       92.50      103.42     12.18 o 
  -9   1  10      112.80      122.31     11.08 o 
  -8   1  10       13.38       16.28      6.54 o 
  -7   1  10        7.16        9.40      5.34 o 
  -6   1  10       51.78       54.22      7.04 o 
  -5   1  10      647.09      605.07     32.39 o 
  -4   1  10      152.55      148.32      7.09 o 
  -3   1  10      613.18      592.29     17.45 o 
  -2   1  10      251.86      241.80      7.75 o 
  -1   1  10       52.89       52.05      2.66 o 
   0   1  10      477.73      474.74     11.16 o 
   1   1  10     1083.31     1056.64     24.22 o 
   2   1  10       13.00       14.24      3.06 o 
   3   1  10      772.67      787.39     26.41 o 
   4   1  10      463.20      476.86     19.01 o 
   5   1  10       29.86       30.82      5.96 o 
   6   1  10       22.87       25.80      5.89 o 
   7   1  10      551.63      571.86     28.14 o 
   8   1  10      142.32      140.48     11.10 o 
   9   1  10      194.95      212.01     12.92 o 
 -11   2  10       14.66       11.96      7.74 o 
 -10   2  10       37.48       48.35      7.40 o 
  -9   2  10       45.06       51.20      8.31 o 
  -8   2  10       78.04       78.35      9.69 o 
  -7   2  10       25.91       21.76      5.93 o 
  -6   2  10      163.54      166.98     10.72 o 
  -5   2  10       25.39       23.14      6.00 o 
  -4   2  10       26.85       23.43      3.68 o 
  -3   2  10      207.69      203.46      7.87 o 
  -2   2  10       16.45       14.17      2.13 o 
  -1   2  10       58.09       55.44      3.42 o 
   0   2  10      226.18      221.66      7.41 o 
   1   2  10      758.83      724.81     19.27 o 
   2   2  10       15.22       23.68      4.54 o 
   3   2  10       55.08       63.17      5.97 o 
   4   2  10       31.49       37.45      5.64 o 
   5   2  10      570.28      557.04     21.56 o 
   6   2  10      111.02      113.90      9.94 o 
   7   2  10      653.58      685.53     29.26 o 
   8   2  10      225.18      238.07     17.13 o 
   9   2  10       86.75       96.86      9.20 o 
 -10   3  10        3.95        2.76      3.44 o 
  -9   3  10      284.91      295.34     24.19 o 
  -8   3  10      332.80      346.40     27.21 o 
  -7   3  10       16.07       24.38      6.89 o 
  -6   3  10      522.87      538.82     26.54 o 
  -5   3  10      809.07      750.80     64.23 o 
  -4   3  10      403.75      310.99     24.36 o 
  -3   3  10      845.16      733.29     18.25 o 
  -2   3  10     1258.56     1228.35     31.65 o 
  -1   3  10      532.54      499.20     15.07 o 
   0   3  10      299.78      298.69      9.78 o 
   1   3  10      529.85      477.35     14.82 o 
   2   3  10      351.58      327.62     11.23 o 
   3   3  10        0.92        2.60      3.27 o 
   4   3  10      271.40      251.43     11.16 o 
   5   3  10       46.41       49.16      6.63 o 
   6   3  10       54.76       51.77      8.36 o 
   7   3  10       20.91       19.04      6.42 o 
   8   3  10       89.27       88.64      7.91 o 
   9   3  10       45.20       54.23      7.93 o 
 -10   4  10       16.68       23.89      5.45 o 
  -9   4  10      230.35      220.19     19.15 o 
  -8   4  10       29.34       27.68      9.68 o 
  -7   4  10      163.35      142.77     16.25 o 
  -6   4  10      104.04      102.81     10.92 o 
  -5   4  10      140.67      126.83      9.61 o 
  -4   4  10      148.81      127.78      6.71 o 
  -3   4  10      113.13      116.33      9.17 o 
  -2   4  10        3.33        3.74      3.05 o 
  -1   4  10      253.38      238.90     10.55 o 
   0   4  10      779.98      723.68     23.03 o 
   1   4  10      360.17      326.62     12.65 o 
   2   4  10      249.87      236.30     10.86 o 
   3   4  10      157.81      142.13      7.78 o 
   4   4  10      121.15      124.13      7.42 o 
   5   4  10      125.42      115.47      7.14 o 
   6   4  10       25.96       27.61      4.68 o 
   7   4  10      162.16      160.82     17.57 o 
   8   4  10      138.40      126.31     31.82 o 
  -9   5  10       89.08       95.40      8.55 o 
  -8   5  10        7.51        8.03      4.59 o 
  -7   5  10       46.50       45.76      6.82 o 
  -6   5  10       16.28       16.12      6.21 o 
  -5   5  10      256.82      234.98     22.30 o 
  -4   5  10       51.90       50.82      5.35 o 
  -3   5  10      267.22      255.78     12.00 o 
  -2   5  10       61.84       61.93      5.61 o 
  -1   5  10      131.74      119.35      7.74 o 
   0   5  10      123.13      114.28      7.75 o 
   1   5  10       52.43       50.83      6.90 o 
   2   5  10       59.25       58.23      6.58 o 
   3   5  10      419.04      417.46     25.59 o 
   4   5  10      247.01      278.85     15.79 o 
   5   5  10        5.75        6.63      4.18 o 
   6   5  10      148.86      165.83     10.09 o 
   7   5  10      131.53      140.16     12.58 o 
   8   5  10        0.75        0.47      3.67 o 
  -9   6  10       10.97       10.36      3.91 o 
  -8   6  10       40.25       42.27      7.76 o 
  -7   6  10       24.62       20.44      4.71 o 
  -6   6  10       69.24       64.07     13.78 o 
  -5   6  10       46.39       40.92      6.09 o 
  -4   6  10        2.78        6.56      4.53 o 
  -3   6  10      114.01      126.29     12.98 o 
  -2   6  10      116.06      115.51     10.43 o 
  -1   6  10      102.43      104.37     10.00 o 
   0   6  10      578.10      576.69     26.00 o 
   1   6  10      261.20      252.72     15.36 o 
   2   6  10       23.81       25.95      5.51 o 
   3   6  10       52.03       61.12      7.19 o 
   4   6  10      188.15      217.92     13.93 o 
   5   6  10       98.39      112.76      8.56 o 
   6   6  10        2.81        3.16      4.75 o 
   7   6  10        1.61        4.05      2.62 o 
  -7   7  10       25.07       37.45      9.55 o 
  -6   7  10       70.19       82.98      7.02 o 
  -5   7  10       21.85       23.15      5.47 o 
  -4   7  10      175.86      170.94     11.31 o 
  -3   7  10       45.44       49.53      7.45 o 
  -2   7  10      188.50      183.91     13.28 o 
  -1   7  10      717.15      754.87     31.07 o 
   0   7  10       31.73       30.92      6.57 o 
   1   7  10      451.12      472.48     25.25 o 
   2   7  10       67.61       63.62      5.86 o 
   3   7  10       53.94       63.06      8.46 o 
   4   7  10       42.25       49.03      6.21 o 
   5   7  10      138.58      177.77     10.49 o 
   6   7  10       66.85       80.52      6.99 o 
  -6   8  10       10.84       11.32      3.15 o 
  -5   8  10       40.16       45.51      5.28 o 
  -4   8  10        6.00       10.87      4.05 o 
  -3   8  10       12.61        8.28      4.20 o 
  -2   8  10       13.93       13.44      8.45 o 
  -1   8  10       79.10       79.32      8.16 o 
   0   8  10        7.45        6.82      4.57 o 
   1   8  10      220.17      225.33     25.04 o 
   2   8  10      302.37      370.75     17.04 o 
   3   8  10       20.17       25.71      4.94 o 
   4   8  10       75.07      109.13      9.83 o 
  -3   9  10      134.23      156.09     17.77 o 
  -2   9  10      171.81      229.98     33.01 o 
  -1   9  10       46.22       48.74      6.29 o 
   0   9  10       62.68       80.45      8.62 o 
   1   9  10      113.33      142.13     11.22 o 
  -5  -8  11       29.53       35.11      7.12 o 
  -4  -8  11      104.03      119.60     13.22 o 
  -3  -8  11       62.35       61.51     10.49 o 
  -2  -8  11       58.51       71.28     10.92 o 
  -1  -8  11      380.51      426.12     28.79 o 
  -6  -7  11       49.03       47.69      9.04 o 
  -5  -7  11       36.46       35.40     13.39 o 
  -4  -7  11       46.90       48.93     15.65 o 
  -3  -7  11       76.96       91.07     13.18 o 
  -2  -7  11       37.36       46.54     10.75 o 
  -1  -7  11       28.73       37.79     11.09 o 
   0  -7  11       80.87       88.38     14.03 o 
   1  -7  11       46.26       61.30     11.73 o 
  -8  -6  11       11.07        5.54      4.13 o 
  -7  -6  11        3.26        1.99      3.31 o 
  -6  -6  11       84.53       88.51     13.31 o 
  -5  -6  11       21.70       25.85      9.17 o 
  -4  -6  11       29.19       36.13     15.74 o 
  -3  -6  11       49.68       54.85     12.28 o 
  -2  -6  11       94.33       97.81     20.60 o 
  -1  -6  11      342.56      393.75     35.74 o 
   0  -6  11       81.61       81.22     13.56 o 
   1  -6  11      585.09      626.05     45.94 o 
   2  -6  11      104.83      112.74     14.63 o 
  -9  -5  11       25.50       25.74      4.84 o 
  -8  -5  11        4.07        2.60      3.54 o 
  -7  -5  11      121.02      127.74     11.69 o 
  -6  -5  11      189.67      207.23     15.19 o 
  -5  -5  11      560.95      509.11     26.64 o 
  -4  -5  11      101.79      102.45     10.17 o 
  -3  -5  11      153.58      147.22     13.07 o 
  -2  -5  11      395.90      373.99     30.58 o 
  -1  -5  11      109.40      104.84     12.52 o 
   0  -5  11      137.50      124.21     15.01 o 
   1  -5  11      204.44      213.79     20.60 o 
   2  -5  11      102.71      113.51     19.58 o 
   3  -5  11       85.00       86.42     12.41 o 
   6  -5  11       23.71       14.37     11.90 o 
   7  -5  11       33.01       24.57      7.72 o 
 -10  -4  11       13.00       13.56      3.55 o 
  -9  -4  11       29.48       35.14      7.24 o 
  -8  -4  11       53.50       58.02      8.02 o 
  -7  -4  11       98.36       98.56     11.75 o 
  -6  -4  11       10.65       10.82      6.82 o 
  -5  -4  11       94.22       97.13      9.89 o 
  -4  -4  11       24.93       33.49      8.47 o 
  -3  -4  11        7.33        9.70      6.17 o 
  -2  -4  11      248.66      237.53     15.71 o 
  -1  -4  11     1485.09     1430.01     54.78 o 
   0  -4  11      960.39      927.50     39.12 o 
   1  -4  11     1024.30      993.61     39.91 o 
   2  -4  11      160.78      161.28     11.11 o 
   3  -4  11      321.28      326.19     16.20 o 
   4  -4  11      305.05      308.94     16.62 o 
   5  -4  11      106.73       93.07      8.29 o 
   6  -4  11       39.18       35.87      6.63 o 
   7  -4  11       58.30       58.51      8.41 o 
   8  -4  11       55.85       59.13      5.99 o 
 -10  -3  11       24.57       26.09      5.34 o 
  -9  -3  11        4.14        3.73      5.19 o 
  -8  -3  11       15.41       17.21      6.47 o 
  -7  -3  11      206.75      205.10     14.48 o 
  -6  -3  11       51.51       53.36      9.77 o 
  -5  -3  11      114.05      113.46     10.68 o 
  -4  -3  11      400.20      393.34     16.46 o 
  -3  -3  11      320.47      305.61     14.66 o 
  -2  -3  11      222.86      222.15     11.15 o 
  -1  -3  11      603.26      580.06     21.11 o 
   0  -3  11      569.03      545.20     19.83 o 
   1  -3  11      175.42      175.83      9.93 o 
   2  -3  11      993.73      949.38     31.14 o 
   3  -3  11     1121.47     1056.71     33.80 o 
   4  -3  11       12.29       14.73      6.00 o 
   5  -3  11      412.16      400.61     18.56 o 
   6  -3  11      355.54      355.20     18.95 o 
   7  -3  11       47.21       52.68      7.44 o 
   8  -3  11      114.15      118.00     10.67 o 
 -10  -2  11       95.63      108.27      7.35 o 
  -9  -2  11        7.41        7.96      4.57 o 
  -8  -2  11      333.59      365.87     16.20 o 
  -7  -2  11      824.14      882.04     32.00 o 
  -6  -2  11      460.01      457.09     20.22 o 
  -5  -2  11      158.82      174.58     10.82 o 
  -4  -2  11      814.10      799.40     26.63 o 
  -3  -2  11      418.68      413.09     15.63 o 
  -2  -2  11       74.74       72.67      6.64 o 
  -1  -2  11     1435.69     1361.37     41.56 o 
   0  -2  11      651.60      617.18     20.99 o 
   1  -2  11      148.83      142.00      9.29 o 
   2  -2  11      222.26      211.11     11.47 o 
   3  -2  11      137.49      112.52      9.75 o 
   4  -2  11      115.96      108.25      8.14 o 
   5  -2  11        6.64        8.18      4.94 o 
   6  -2  11       97.67      107.20      9.14 o 
   7  -2  11      138.02      150.34     11.84 o 
   8  -2  11       65.66       77.62      9.47 o 
   9  -2  11       78.63      101.77      9.03 o 
 -11  -1  11        5.21        3.45      2.29 o 
 -10  -1  11      211.40      261.62     16.74 o 
  -9  -1  11       65.69       66.37     12.71 o 
  -8  -1  11       23.22       30.12      8.16 o 
  -7  -1  11      221.72      238.22     13.58 o 
  -6  -1  11      576.74      599.41     23.47 o 
  -5  -1  11      169.97      163.57     12.78 o 
  -4  -1  11       89.60       91.09      6.95 o 
  -3  -1  11      233.72      234.83     10.69 o 
  -2  -1  11       40.66       37.97      5.03 o 
  -1  -1  11      256.91      216.67      8.62 o 
   0  -1  11      549.74      512.10     17.62 o 
   1  -1  11       29.02       21.84      4.36 o 
   2  -1  11       93.69       82.91      7.69 o 
   3  -1  11      593.91      592.70     21.00 o 
   4  -1  11        7.35        9.13      4.41 o 
   5  -1  11        7.16       12.64      4.90 o 
   6  -1  11       12.52       16.93      5.71 o 
   7  -1  11      167.32      184.84     13.32 o 
   8  -1  11       22.54       29.46      6.54 o 
   9  -1  11       19.19       21.48      6.12 o 
 -11   0  11       62.85       65.41      7.27 o 
 -10   0  11       35.51       43.41      9.75 o 
  -9   0  11       69.34       78.63     10.75 o 
  -8   0  11        0.06        0.95      4.44 o 
  -7   0  11      225.66      246.79     12.94 o 
  -6   0  11       51.32       49.34      6.61 o 
  -5   0  11       57.68       43.58      7.40 o 
  -4   0  11       86.65       87.29      8.12 o 
  -3   0  11       25.58       24.60      5.30 o 
  -2   0  11        0.46        1.65      2.62 o 
  -1   0  11        1.73        3.15      2.70 o 
   0   0  11     2311.45     2013.23    101.40 o 
   1   0  11       29.66       39.47      4.54 o 
   2   0  11       23.67       26.79      4.42 o 
   3   0  11      313.35      331.68     13.74 o 
   4   0  11      307.03      290.17     13.78 o 
   5   0  11        3.94        4.45      6.18 o 
   6   0  11      316.46      315.10     15.46 o 
   7   0  11      325.15      384.19     21.48 o 
   8   0  11       80.36       92.15     10.57 o 
   9   0  11       41.64       57.64      6.73 o 
 -11   1  11        3.85        3.17      2.34 o 
 -10   1  11      219.92      256.50     17.29 o 
  -9   1  11       85.20       99.68     10.54 o 
  -8   1  11       21.87       22.50      8.43 o 
  -7   1  11      229.40      241.33     13.57 o 
  -6   1  11      633.40      647.37     25.83 o 
  -5   1  11      181.13      156.81     12.95 o 
  -4   1  11       90.98       85.51      5.53 o 
  -3   1  11      272.06      245.29      9.05 o 
  -2   1  11       32.80       29.54      3.72 o 
  -1   1  11      280.66      219.48     13.16 o 
   0   1  11      540.54      499.68     12.99 o 
   1   1  11       34.73       24.88      3.89 o 
   2   1  11       85.97       81.43      6.55 o 
   3   1  11      577.78      602.46     20.92 o 
   4   1  11        9.37       11.16      4.33 o 
   5   1  11        6.95       12.54      4.66 o 
   6   1  11        8.08       10.15      5.75 o 
   7   1  11      176.74      189.27     14.42 o 
   8   1  11       28.51       34.73      7.43 o 
   9   1  11       18.41       20.28      5.00 o 
 -10   2  11      100.54      120.18     13.03 o 
  -9   2  11        5.30        3.47      4.55 o 
  -8   2  11      375.44      383.61     25.25 o 
  -7   2  11      860.40      882.91     51.42 o 
  -6   2  11      462.74      418.89     17.28 o 
  -5   2  11      199.52      199.73      9.96 o 
  -4   2  11      797.51      711.13     20.98 o 
  -3   2  11      424.78      388.80     12.67 o 
  -2   2  11       93.31       83.77      6.09 o 
  -1   2  11     1416.50     1303.96     33.79 o 
   0   2  11      671.37      645.09     18.29 o 
   1   2  11      146.60      141.52      6.82 o 
   2   2  11      233.89      232.32      9.22 o 
   3   2  11      146.22      142.21      8.73 o 
   4   2  11      127.35      128.48      8.08 o 
   5   2  11        3.98        6.64      4.62 o 
   6   2  11      101.80      112.28      9.88 o 
   7   2  11      127.57      141.88     12.30 o 
   8   2  11       57.99       68.27      7.41 o 
   9   2  11       82.20      101.40      7.49 o 
 -10   3  11       29.43       34.38      5.80 o 
  -9   3  11        2.96        2.37      4.68 o 
  -8   3  11       19.93       19.25      6.55 o 
  -7   3  11      206.24      191.09     14.96 o 
  -6   3  11       50.39       44.30      6.70 o 
  -5   3  11      119.39      109.92      7.88 o 
  -4   3  11      397.34      348.52     21.44 o 
  -3   3  11      331.55      308.90     15.51 o 
  -2   3  11      225.07      206.61      8.83 o 
  -1   3  11      633.28      597.76     17.16 o 
   0   3  11      545.38      523.01     15.93 o 
   1   3  11      181.28      182.01      8.02 o 
   2   3  11      932.67      906.76     25.79 o 
   3   3  11     1087.06     1046.48     32.96 o 
   4   3  11       13.66       19.31      3.75 o 
   5   3  11      362.01      355.07     17.60 o 
   6   3  11      311.77      325.01     18.11 o 
   7   3  11       53.63       58.23      7.98 o 
   8   3  11      112.76      115.90     11.00 o 
 -10   4  11       12.44        6.39      7.91 o 
  -9   4  11       29.16       35.76      5.33 o 
  -8   4  11       55.09       57.02      6.06 o 
  -7   4  11      112.84      107.59      8.12 o 
  -6   4  11       11.89       10.78      4.40 o 
  -5   4  11      106.60       97.98     10.81 o 
  -4   4  11       36.27       45.53      8.60 o 
  -3   4  11        4.52        5.16      3.46 o 
  -2   4  11      235.62      223.38     11.36 o 
  -1   4  11     1425.56     1362.87     41.87 o 
   0   4  11     1003.61      957.50     30.56 o 
   1   4  11     1070.37     1021.21     31.70 o 
   2   4  11      170.18      173.54      9.48 o 
   3   4  11      309.09      297.86     13.97 o 
   4   4  11      322.60      331.81     13.97 o 
   5   4  11      124.11      115.22      7.11 o 
   6   4  11       39.98       42.49      6.10 o 
   7   4  11       67.06       65.43      8.70 o 
   8   4  11       51.45       62.15      8.91 o 
  -9   5  11       25.22       26.56      4.69 o 
  -8   5  11        5.22        1.75      3.63 o 
  -7   5  11      103.22      110.77      9.03 o 
  -6   5  11      172.95      170.82     24.11 o 
  -5   5  11      590.48      572.21     26.15 o 
  -4   5  11       89.71       88.07      7.27 o 
  -3   5  11      161.61      156.30      8.44 o 
  -2   5  11      377.42      363.30     14.27 o 
  -1   5  11      114.68      114.59      7.71 o 
   0   5  11      132.29      123.38      7.47 o 
   1   5  11      240.15      238.65     12.94 o 
   2   5  11      104.24      108.94      9.57 o 
   3   5  11       73.93       71.79     10.02 o 
   4   5  11       31.82       36.30      5.78 o 
   5   5  11       59.60       55.65      9.02 o 
   6   5  11       26.19       30.69      5.69 o 
   7   5  11       36.71       38.65     10.66 o 
  -8   6  11       10.41        5.11      3.67 o 
  -7   6  11        2.04        0.81      2.29 o 
  -6   6  11       84.89       99.77     14.76 o 
  -5   6  11       16.45       18.15      6.53 o 
  -4   6  11       30.47       33.07      7.01 o 
  -3   6  11       60.73       64.71      7.86 o 
  -2   6  11      113.19      117.17     10.73 o 
  -1   6  11      349.72      383.59     18.42 o 
   0   6  11       88.10       79.95      8.64 o 
   1   6  11      605.28      600.13     39.50 o 
   2   6  11      120.53      125.43      9.13 o 
   3   6  11       54.72       63.60      7.18 o 
   4   6  11      109.85      129.48     10.20 o 
   5   6  11       78.66       89.86      8.26 o 
   6   6  11       31.14       44.87      4.97 o 
  -7   7  11        0.54        0.09      3.88 o 
  -6   7  11       42.81       50.67     11.00 o 
  -5   7  11       35.25       30.21      5.02 o 
  -4   7  11       42.48       43.32      5.84 o 
  -3   7  11       68.72       80.71     10.48 o 
  -2   7  11       29.06       35.20      5.82 o 
  -1   7  11       39.75       46.47      7.61 o 
   0   7  11       91.09       96.26      7.96 o 
   1   7  11       53.55       63.63      7.65 o 
   2   7  11      141.23      168.23     10.63 o 
   3   7  11      162.82      188.48     10.99 o 
   4   7  11       23.22       31.46      7.35 o 
   5   7  11       72.26       96.12      6.66 o 
  -5   8  11       34.57       45.48      4.51 o 
  -4   8  11      115.22      132.97      8.47 o 
  -3   8  11       69.39       68.24      7.09 o 
  -2   8  11       54.28       63.23      9.04 o 
  -1   8  11      390.93      417.84     22.71 o 
   0   8  11       39.55       44.50      6.39 o 
   1   8  11       93.98      114.11      9.21 o 
   2   8  11       39.73       60.97      7.10 o 
   3   8  11        9.54        6.45      3.42 o 
  -3  -8  12       16.88       11.18      9.68 o 
  -2  -8  12       81.00       89.75     10.92 o 
  -1  -8  12        6.45        8.45      5.93 o 
  -6  -7  12       42.28       31.99      7.12 o 
  -5  -7  12       55.12       75.67     10.24 o 
  -4  -7  12       50.12       52.89     10.45 o 
  -3  -7  12       68.92       75.24     11.60 o 
  -2  -7  12       21.91       25.38      8.96 o 
  -1  -7  12      117.95      136.75     20.69 o 
   0  -7  12      158.27      172.84     17.32 o 
   1  -7  12      213.34      257.76     20.47 o 
  -7  -6  12       17.73       14.31      5.99 o 
  -6  -6  12       23.47       20.84      9.13 o 
  -5  -6  12       63.86       84.58     13.05 o 
  -4  -6  12      104.82      115.42     14.76 o 
  -3  -6  12        0.78        2.22     11.64 o 
  -2  -6  12      558.39      586.63     38.77 o 
  -1  -6  12       35.91       32.63     11.09 o 
   0  -6  12       85.85       88.72     13.56 o 
   1  -6  12        3.34        4.86      7.51 o 
   2  -6  12        8.45       15.31      7.76 o 
  -8  -5  12       11.09        8.28      6.08 o 
  -7  -5  12       33.96       38.00      7.41 o 
  -6  -5  12       68.25       69.66      9.67 o 
  -5  -5  12      141.42      136.50     11.22 o 
  -4  -5  12      172.28      167.41     14.95 o 
  -3  -5  12       18.06       17.91      5.61 o 
  -2  -5  12       75.64       71.15      9.66 o 
  -1  -5  12      250.73      227.39     27.41 o 
   0  -5  12       15.32       13.29      8.23 o 
   1  -5  12      409.65      381.51     50.89 o 
   2  -5  12      820.40      819.57     48.37 o 
   6  -5  12       83.55       36.21     10.79 o 
  -9  -4  12       23.93       28.83      5.85 o 
  -8  -4  12       58.72       63.04      8.96 o 
  -7  -4  12       85.48       90.13      9.45 o 
  -6  -4  12       43.25       50.47      9.40 o 
  -5  -4  12      292.79      315.09     19.70 o 
  -4  -4  12       83.49       76.64     10.76 o 
  -3  -4  12       34.06       36.40     10.72 o 
  -2  -4  12     1162.59     1115.28     46.48 o 
  -1  -4  12      367.34      350.63     18.36 o 
   0  -4  12      306.64      314.82     18.29 o 
   1  -4  12      239.58      223.72     13.61 o 
   2  -4  12      194.55      180.16     12.04 o 
   3  -4  12       24.11       23.73      5.78 o 
   4  -4  12       50.16       55.72      8.33 o 
   5  -4  12       65.81       70.64     10.66 o 
   6  -4  12       80.16       75.61      9.79 o 
   7  -4  12       73.44       75.56      8.47 o 
  -9  -3  12       14.46       19.15      8.11 o 
  -8  -3  12       40.09       45.29      7.60 o 
  -7  -3  12      228.60      241.29     17.07 o 
  -6  -3  12      550.18      537.11     26.10 o 
  -5  -3  12      115.05      118.39     11.16 o 
  -4  -3  12      429.08      439.30     19.28 o 
  -3  -3  12      427.07      430.07     17.84 o 
  -2  -3  12       32.54       31.75      5.93 o 
  -1  -3  12      924.10      886.04     29.76 o 
   0  -3  12      790.13      773.63     28.11 o 
   1  -3  12      252.78      248.19     12.25 o 
   2  -3  12      246.72      224.63     14.87 o 
   3  -3  12      151.27      146.39      9.43 o 
   4  -3  12      404.70      392.96     21.49 o 
   5  -3  12      104.98      100.78      9.20 o 
   6  -3  12        0.13        0.68      4.22 o 
   7  -3  12        2.99        3.01      3.76 o 
   8  -3  12       25.00       28.70      4.71 o 
 -10  -2  12        5.83        4.44      2.62 o 
  -9  -2  12       11.16       14.58      4.07 o 
  -8  -2  12      164.73      193.07     12.64 o 
  -7  -2  12       96.02       96.28      9.27 o 
  -6  -2  12      139.64      145.64      9.90 o 
  -5  -2  12      163.60      163.58     10.85 o 
  -4  -2  12        4.97        5.39      4.51 o 
  -3  -2  12        0.49        0.75      3.17 o 
  -2  -2  12      716.49      686.65     24.41 o 
  -1  -2  12     1629.32     1518.45     46.53 o 
   0  -2  12      547.16      502.96     19.31 o 
   1  -2  12      448.45      430.03     17.12 o 
   2  -2  12        8.44        8.46      4.22 o 
   3  -2  12       17.73       18.59      6.74 o 
   4  -2  12       27.63       21.74      5.86 o 
   5  -2  12       39.82       41.29      6.63 o 
   6  -2  12      213.95      245.63     16.77 o 
   7  -2  12       71.99       85.79      8.54 o 
   8  -2  12       65.24       75.09      7.29 o 
 -10  -1  12       13.00       10.96      5.21 o 
  -9  -1  12        2.15        2.80      3.48 o 
  -8  -1  12       82.62       82.91      8.45 o 
  -7  -1  12      155.57      172.49     11.57 o 
  -6  -1  12      199.94      194.12     11.34 o 
  -5  -1  12       52.09       50.14      7.94 o 
  -4  -1  12      300.61      298.42     13.52 o 
  -3  -1  12       72.89       71.69      6.41 o 
  -2  -1  12      643.59      603.65     20.80 o 
  -1  -1  12      871.17      840.17     28.78 o 
   0  -1  12      320.02      289.04     13.55 o 
   1  -1  12      506.60      458.30     41.16 o 
   2  -1  12     1361.74     1381.27     52.57 o 
   3  -1  12       55.27       54.15      7.59 o 
   4  -1  12      162.63      148.03      9.26 o 
   5  -1  12      214.86      223.96     11.43 o 
   6  -1  12       73.60       85.05      8.40 o 
   7  -1  12       72.86       80.99     11.85 o 
   8  -1  12      177.43      209.07     12.21 o 
 -10   0  12        5.68       12.28      4.85 o 
  -9   0  12        2.26        1.46      3.34 o 
  -8   0  12      135.22      142.19      9.59 o 
  -7   0  12      790.26      804.33     32.07 o 
  -6   0  12        1.42        3.31      4.11 o 
  -5   0  12     1311.37     1260.77     41.62 o 
  -4   0  12      268.92      264.01     13.94 o 
  -3   0  12       94.74       78.72      7.87 o 
  -2   0  12      688.95      623.94     32.74 o 
  -1   0  12      333.84      302.04     18.32 o 
   0   0  12       90.62       71.24      7.83 o 
   1   0  12      510.29      480.07     21.69 o 
   2   0  12      449.72      469.71     17.50 o 
   3   0  12      151.41      162.02      9.35 o 
   4   0  12       32.08       29.40      6.04 o 
   5   0  12       25.42       26.59      5.48 o 
   6   0  12       67.42       74.58     10.18 o 
   7   0  12        2.57        5.44      4.84 o 
   8   0  12        5.12        6.06      5.21 o 
 -10   1  12       10.17        6.40      4.37 o 
  -9   1  12        1.44        2.33      3.55 o 
  -8   1  12       79.40       79.54      9.26 o 
  -7   1  12      144.71      156.30     11.05 o 
  -6   1  12      225.37      213.13     11.74 o 
  -5   1  12       51.22       46.92      7.80 o 
  -4   1  12      341.15      322.14     13.73 o 
  -3   1  12       86.05       76.74      5.27 o 
  -2   1  12      647.02      548.39     36.80 o 
  -1   1  12      858.86      801.16     44.83 o 
   0   1  12      289.25      259.41     11.26 o 
   1   1  12      469.99      462.24     17.37 o 
   2   1  12     1364.44     1376.49     42.03 o 
   3   1  12       54.85       60.32      6.77 o 
   4   1  12      152.94      143.73      9.00 o 
   5   1  12      169.41      183.97     10.37 o 
   6   1  12       70.03       77.80      8.76 o 
   7   1  12       67.39       72.39      8.07 o 
   8   1  12      179.44      214.13     13.49 o 
 -10   2  12        9.01        4.37      3.65 o 
  -9   2  12        8.22        8.31      4.34 o 
  -8   2  12      161.87      179.17     16.73 o 
  -7   2  12       99.10       94.22      8.81 o 
  -6   2  12      136.04      130.72      9.45 o 
  -5   2  12      179.03      159.48      8.44 o 
  -4   2  12        8.66        8.46      4.36 o 
  -3   2  12        0.14        1.49      2.65 o 
  -2   2  12      682.20      623.59     22.58 o 
  -1   2  12     1687.73     1506.92     45.80 o 
   0   2  12      601.71      539.35     16.75 o 
   1   2  12      448.49      429.91     14.58 o 
   2   2  12       11.94       14.02      4.31 o 
   3   2  12       11.27       10.03      4.52 o 
   4   2  12       40.23       35.63      5.72 o 
   5   2  12       40.78       42.86      5.85 o 
   6   2  12      255.18      292.19     16.88 o 
   7   2  12       66.95       82.03      8.19 o 
   8   2  12       63.02       73.67      6.91 o 
  -9   3  12        9.52       12.90      5.95 o 
  -8   3  12       38.83       39.89      6.74 o 
  -7   3  12      215.01      196.21     18.92 o 
  -6   3  12      561.44      493.75     34.45 o 
  -5   3  12      115.27      108.92     11.03 o 
  -4   3  12      474.11      426.06     42.43 o 
  -3   3  12      446.48      420.63     22.56 o 
  -2   3  12       30.47       28.48      5.53 o 
  -1   3  12      981.18      897.83     25.13 o 
   0   3  12      877.44      842.74     23.86 o 
   1   3  12      228.69      226.55      9.55 o 
   2   3  12      253.70      245.84     13.47 o 
   3   3  12      164.29      166.64      9.07 o 
   4   3  12      415.01      395.79     16.38 o 
   5   3  12       98.56       96.12      9.89 o 
   6   3  12        0.01        0.73      3.21 o 
   7   3  12        1.66        2.49      3.48 o 
   8   3  12       24.57       26.31      4.91 o 
  -9   4  12       22.21       22.45      4.52 o 
  -8   4  12       69.19       69.02      6.51 o 
  -7   4  12       84.16       84.54      7.52 o 
  -6   4  12       38.61       41.80      7.18 o 
  -5   4  12      280.71      306.64     18.48 o 
  -4   4  12       90.82       80.12     10.31 o 
  -3   4  12       35.01       34.85      8.03 o 
  -2   4  12     1121.53     1009.71     33.49 o 
  -1   4  12      358.65      334.48     14.70 o 
   0   4  12      269.28      275.90     12.53 o 
   1   4  12      213.25      205.26      9.96 o 
   2   4  12      204.03      194.80      9.58 o 
   3   4  12       30.17       32.57      5.60 o 
   4   4  12       39.48       45.32      6.15 o 
   5   4  12       66.89       76.96     10.28 o 
   6   4  12       74.32       81.96      8.16 o 
   7   4  12       70.45       77.56      8.03 o 
  -8   5  12       11.49        6.82      3.53 o 
  -7   5  12       32.38       30.29      5.56 o 
  -6   5  12       64.32       66.80     10.89 o 
  -5   5  12      139.93      140.11     10.81 o 
  -4   5  12      166.45      167.54     11.90 o 
  -3   5  12       14.90       15.40      3.71 o 
  -2   5  12       86.11       87.26      6.40 o 
  -1   5  12      230.67      225.79     10.42 o 
   0   5  12       16.87       17.15      4.35 o 
   1   5  12      380.79      366.70     18.14 o 
   2   5  12      783.55      735.83     42.08 o 
   3   5  12       66.09       71.43      7.15 o 
   4   5  12      193.00      195.10     11.14 o 
   5   5  12      285.72      304.96     15.23 o 
   6   5  12       78.02       78.29     15.10 o 
  -7   6  12       14.92       16.01      5.61 o 
  -6   6  12       25.47       29.29      6.29 o 
  -5   6  12       65.31       91.45     19.54 o 
  -4   6  12       98.86       89.66     10.24 o 
  -3   6  12        1.87        5.09      3.81 o 
  -2   6  12      526.30      521.04     23.28 o 
  -1   6  12       50.74       47.42      6.26 o 
   0   6  12       93.87       92.82      8.03 o 
   1   6  12        6.78       10.18      4.90 o 
   2   6  12       11.24       13.31      6.18 o 
   3   6  12      127.86      152.49     10.86 o 
   4   6  12       43.00       49.41      5.79 o 
   5   6  12       16.81       23.33      4.78 o 
  -6   7  12       46.64       42.78     13.05 o 
  -5   7  12       51.33       50.33     16.53 o 
  -4   7  12       64.03       61.81      7.02 o 
  -3   7  12       65.35       62.98      7.03 o 
  -2   7  12       25.87       28.74      5.12 o 
  -1   7  12      112.39      123.01      9.95 o 
   0   7  12      187.81      190.09     12.75 o 
   1   7  12      216.59      232.78     16.70 o 
   2   7  12      182.58      224.42     13.07 o 
   3   7  12       53.36       64.90      6.23 o 
   4   7  12        2.86        3.86      3.63 o 
  -3   8  12       22.25       17.04      3.60 o 
  -2   8  12       76.83       78.78      7.17 o 
  -1   8  12        5.00        3.59      4.15 o 
   0   8  12      357.37      425.02     23.37 o 
   1   8  12       91.92      106.37      7.44 o 
  -5  -7  13       59.01       64.54     12.75 o 
  -4  -7  13       30.26       33.53     11.73 o 
  -3  -7  13       29.87       37.49      8.91 o 
  -2  -7  13       12.57       13.56      7.04 o 
  -1  -7  13       81.34      100.32     12.54 o 
   0  -7  13        8.95       10.15      6.48 o 
  -6  -6  13       65.39       78.61     14.97 o 
  -5  -6  13       12.93       15.06     11.99 o 
  -4  -6  13       39.74       43.93     14.97 o 
  -3  -6  13      171.42      192.29     17.74 o 
  -2  -6  13       51.52       51.06     15.83 o 
  -1  -6  13       69.89       78.57     16.59 o 
   0  -6  13      121.86      144.30     20.73 o 
   1  -6  13       11.31       16.25     11.69 o 
  -7  -5  13      261.24      246.09     16.21 o 
  -6  -5  13       92.86       76.59      9.29 o 
  -5  -5  13       28.88       31.93      6.31 o 
  -4  -5  13       67.62       71.15      8.33 o 
  -3  -5  13       49.33       48.40      8.17 o 
  -2  -5  13       22.23       19.00      5.87 o 
  -1  -5  13      136.03      124.58     16.55 o 
   0  -5  13      596.36      538.38     69.21 o 
   1  -5  13       25.91       29.01      5.89 o 
   2  -5  13       43.17       37.96      5.99 o 
  -8  -4  13       55.39       67.32     10.04 o 
  -7  -4  13       82.40       91.02     10.31 o 
  -6  -4  13      193.51      208.98     15.37 o 
  -5  -4  13       22.14       23.76      6.53 o 
  -4  -4  13       11.69       11.51      8.97 o 
  -3  -4  13     1143.42     1133.56     48.20 o 
  -2  -4  13      131.97      119.64     12.16 o 
  -1  -4  13     1054.34     1011.67     41.99 o 
   0  -4  13       39.03       41.03      7.17 o 
   1  -4  13       42.22       43.97      9.55 o 
   2  -4  13      117.09      111.73      9.18 o 
   3  -4  13       98.58      110.01     17.23 o 
   4  -4  13      175.40      177.52     11.39 o 
   5  -4  13        8.82        9.77      9.38 o 
   6  -4  13       92.24       97.72     10.02 o 
  -9  -3  13       33.70       37.93      6.89 o 
  -8  -3  13       23.63       26.06      7.20 o 
  -7  -3  13       48.67       48.97     11.26 o 
  -6  -3  13      133.55      131.99     12.93 o 
  -5  -3  13      117.15      115.96     10.77 o 
  -4  -3  13       34.01       44.19      7.75 o 
  -3  -3  13      404.36      389.87     17.19 o 
  -2  -3  13      401.07      394.04     17.01 o 
  -1  -3  13      293.42      289.65     13.86 o 
   0  -3  13      457.35      445.30     17.48 o 
   1  -3  13     1207.93     1131.15     38.21 o 
   2  -3  13      150.84      149.04      8.90 o 
   3  -3  13      327.96      317.75     18.38 o 
   4  -3  13      330.46      354.74     17.87 o 
   5  -3  13       85.42       86.46      9.32 o 
   6  -3  13       21.00       18.90      4.96 o 
   7  -3  13      192.64      187.66     31.20 o 
  -9  -2  13       68.91       80.39      6.66 o 
  -8  -2  13      460.34      496.59     19.57 o 
  -7  -2  13        5.30        6.61      4.12 o 
  -6  -2  13     1428.21     1523.43     49.00 o 
  -5  -2  13      709.17      720.26     27.91 o 
  -4  -2  13       82.65       80.02      7.90 o 
  -3  -2  13      690.94      669.20     24.08 o 
  -2  -2  13      279.90      279.11     12.80 o 
  -1  -2  13       97.33      104.31      8.29 o 
   0  -2  13      217.47      200.69     11.78 o 
   1  -2  13      342.94      311.29     20.29 o 
   2  -2  13       59.33       63.81      9.36 o 
   3  -2  13       29.50       32.96      8.14 o 
   4  -2  13       42.47       40.86      7.30 o 
   5  -2  13        3.67        4.81      3.97 o 
   6  -2  13      114.62      123.79     16.29 o 
   7  -2  13       30.01       30.31      6.26 o 
  -9  -1  13       37.06       41.51      5.24 o 
  -8  -1  13      130.00      153.81      9.52 o 
  -7  -1  13      121.22      124.98      9.21 o 
  -6  -1  13      147.58      146.07      9.92 o 
  -5  -1  13       15.19       17.06      6.72 o 
  -4  -1  13      303.17      308.55     14.88 o 
  -3  -1  13      563.74      525.23     19.73 o 
  -2  -1  13      176.50      172.43      9.79 o 
  -1  -1  13     1134.88     1018.66     41.88 o 
   0  -1  13       16.94       15.08      4.41 o 
   1  -1  13      157.13      151.30     11.27 o 
   2  -1  13       57.58       65.42      9.31 o 
   3  -1  13      227.75      203.71     15.22 o 
   4  -1  13       45.79       34.66      6.03 o 
   5  -1  13       10.04       12.14      4.99 o 
   6  -1  13       29.18       35.22      7.84 o 
   7  -1  13        1.13        2.04      4.66 o 
 -10   0  13        0.36        0.70      2.23 o 
  -9   0  13       86.09      105.09      8.97 o 
  -8   0  13      111.43      115.45      8.36 o 
  -7   0  13       50.18       42.54      6.38 o 
  -6   0  13       18.43       18.84      6.66 o 
  -5   0  13       38.39       35.54      6.66 o 
  -4   0  13      150.76      145.62     10.91 o 
  -3   0  13      503.49      445.57     22.50 o 
  -2   0  13      434.90      388.57     18.41 o 
  -1   0  13      809.28      678.55     66.67 o 
   0   0  13      311.93      293.04     16.00 o 
   1   0  13       20.53       15.99      5.73 o 
   2   0  13       25.67       33.59      6.95 o 
   3   0  13       18.56       10.14      4.86 o 
   4   0  13      465.03      524.23     19.79 o 
   5   0  13       18.38        9.51      4.35 o 
   6   0  13      349.51      395.41     19.26 o 
   7   0  13      118.92      164.41     12.15 o 
  -9   1  13       35.34       38.53      5.10 o 
  -8   1  13      149.83      168.60     10.44 o 
  -7   1  13      135.68      135.73      9.96 o 
  -6   1  13      160.19      152.98     10.66 o 
  -5   1  13       14.64       17.69      5.53 o 
  -4   1  13      342.92      340.52     20.20 o 
  -3   1  13      602.91      533.21     35.23 o 
  -2   1  13      191.64      178.44     14.92 o 
  -1   1  13     1239.33     1062.34     79.26 o 
   0   1  13        8.94        8.12      4.11 o 
   1   1  13      157.00      150.56     11.35 o 
   2   1  13       46.19       47.18      8.08 o 
   3   1  13      236.36      209.46     10.80 o 
   4   1  13       31.90       25.64      5.74 o 
   5   1  13        7.13        8.49      4.36 o 
   6   1  13       33.47       40.94      6.59 o 
   7   1  13        2.67        3.98      4.44 o 
  -9   2  13       81.93       91.28     11.09 o 
  -8   2  13      466.43      460.72     43.37 o 
  -7   2  13        2.42        2.96      3.93 o 
  -6   2  13     1442.51     1414.29    102.68 o 
  -5   2  13      743.40      701.88     47.74 o 
  -4   2  13       81.27       65.52      5.86 o 
  -3   2  13      692.79      629.30     30.42 o 
  -2   2  13      260.41      243.83     11.63 o 
  -1   2  13       81.91       86.50      7.46 o 
   0   2  13      198.57      179.02     10.31 o 
   1   2  13      345.54      320.86     13.38 o 
   2   2  13       73.22       75.91      6.98 o 
   3   2  13       30.58       34.45      5.83 o 
   4   2  13       42.85       41.81      5.60 o 
   5   2  13        2.02        2.75      4.29 o 
   6   2  13      109.90      126.58      9.60 o 
   7   2  13       24.99       25.61      5.08 o 
  -9   3  13       30.99       35.69      6.57 o 
  -8   3  13       23.39       21.64      6.48 o 
  -7   3  13       51.46       39.93      6.19 o 
  -6   3  13      130.93      113.80     16.77 o 
  -5   3  13      121.65      101.95     11.64 o 
  -4   3  13       30.28       37.71      6.83 o 
  -3   3  13      429.76      381.13     28.33 o 
  -2   3  13      374.62      348.01     15.51 o 
  -1   3  13      270.42      250.87     12.68 o 
   0   3  13      425.63      395.16     13.73 o 
   1   3  13     1191.41     1099.18     30.80 o 
   2   3  13      159.89      166.48      9.05 o 
   3   3  13      318.63      307.79     13.91 o 
   4   3  13      277.13      302.04     13.16 o 
   5   3  13       65.81       65.78      7.36 o 
   6   3  13       18.85       18.00      4.70 o 
   7   3  13      182.30      194.37     10.17 o 
  -8   4  13       53.54       47.81      8.11 o 
  -7   4  13       79.68       75.02     12.88 o 
  -6   4  13      203.20      172.74     30.41 o 
  -5   4  13       26.61       25.53      6.03 o 
  -4   4  13       15.43       14.76      6.50 o 
  -3   4  13     1099.58     1064.27     44.46 o 
  -2   4  13      162.12      148.84     14.21 o 
  -1   4  13     1113.12     1017.72     32.91 o 
   0   4  13       56.25       54.13      5.78 o 
   1   4  13       34.20       33.98      5.99 o 
   2   4  13       96.27       96.41      8.11 o 
   3   4  13      102.01      118.07      7.68 o 
   4   4  13      180.34      184.63      9.28 o 
   5   4  13       13.00       18.64      5.30 o 
   6   4  13       97.11      110.62      7.42 o 
  -7   5  13      259.96      254.99     17.55 o 
  -6   5  13      102.77       93.64      8.02 o 
  -5   5  13       32.12       35.18      6.14 o 
  -4   5  13       80.60       85.33      9.23 o 
  -3   5  13       54.54       58.61      7.28 o 
  -2   5  13       29.13       23.52      3.91 o 
  -1   5  13      173.16      163.89      9.05 o 
   0   5  13      561.21      525.49     18.59 o 
   1   5  13       27.44       32.49      4.42 o 
   2   5  13       38.31       36.35      5.31 o 
   3   5  13      163.72      149.40      9.40 o 
   4   5  13       10.15       10.95      3.80 o 
   5   5  13       32.17       28.88      5.81 o 
  -6   6  13       65.85       68.30     11.20 o 
  -5   6  13       12.52       16.98      8.06 o 
  -4   6  13       43.88       46.62     10.41 o 
  -3   6  13      159.01      139.09     20.05 o 
  -2   6  13       58.86       51.69      5.99 o 
  -1   6  13       60.12       61.77      7.74 o 
   0   6  13      124.31      139.09      9.40 o 
   1   6  13       12.51       16.80      4.52 o 
   2   6  13       17.48       20.28      4.72 o 
   3   6  13      190.22      238.80     12.02 o 
   4   6  13       18.11       16.98      3.83 o 
  -5   7  13       53.50       59.72      9.47 o 
  -4   7  13       23.06       24.87      7.98 o 
  -3   7  13       38.42       40.46      6.52 o 
  -2   7  13       10.19        8.07      4.50 o 
  -1   7  13       92.25      102.19      7.62 o 
   0   7  13       10.11        7.74      4.62 o 
   1   7  13       22.54       22.76      5.54 o 
   2   7  13       21.93       23.77      5.14 o 
  -2  -7  14       11.48        9.00      6.31 o 
  -1  -7  14      104.79      119.14     11.73 o 
  -5  -6  14       54.14       62.40      9.81 o 
  -4  -6  14       64.31       72.21     15.19 o 
  -3  -6  14       11.19       10.32      6.87 o 
  -2  -6  14       26.66       28.28      8.57 o 
  -1  -6  14       54.24       61.47     10.54 o 
   0  -6  14       27.61       33.14      8.28 o 
   1  -6  14       35.50       35.36      7.68 o 
  -7  -5  14       44.27       33.92      5.71 o 
  -6  -5  14       67.25       62.04      7.85 o 
  -5  -5  14       22.28       22.90      7.97 o 
  -4  -5  14       20.65       26.21      5.76 o 
  -3  -5  14       74.49       75.21      7.92 o 
  -2  -5  14       33.33       30.87      5.96 o 
  -1  -5  14       94.03       96.40     11.32 o 
   0  -5  14       80.56       72.04      9.26 o 
   1  -5  14      109.29       98.39     14.52 o 
   2  -5  14       12.00        7.17      5.50 o 
  -7  -4  14      198.39      238.10     14.94 o 
  -6  -4  14       76.29       84.28      8.77 o 
  -5  -4  14       54.95       63.11      8.00 o 
  -4  -4  14      197.29      201.54     13.18 o 
  -3  -4  14      142.76      146.06     12.47 o 
  -2  -4  14       64.86       72.39      9.54 o 
  -1  -4  14      134.45      122.46     13.30 o 
   0  -4  14      293.59      276.85     15.38 o 
   1  -4  14       44.07       39.80      6.39 o 
   2  -4  14      127.48      116.07      9.97 o 
   3  -4  14       94.13      104.25     12.03 o 
   4  -4  14       11.22       15.83      6.27 o 
   5  -4  14       34.20       24.31      7.76 o 
  -8  -3  14      230.16      247.88     14.01 o 
  -7  -3  14       96.69      104.78     10.71 o 
  -6  -3  14       19.70       20.83      7.29 o 
  -5  -3  14      242.51      263.14     17.54 o 
  -4  -3  14      197.13      199.82     13.83 o 
  -3  -3  14       68.56       57.00      7.05 o 
  -2  -3  14      811.93      800.79     28.81 o 
  -1  -3  14      586.06      556.35     22.39 o 
   0  -3  14      198.61      193.41     11.00 o 
   1  -3  14       71.82       72.92      7.92 o 
   2  -3  14      224.88      196.81     23.65 o 
   3  -3  14       62.90       59.80      7.40 o 
   4  -3  14       20.22       22.82      5.53 o 
   5  -3  14       28.02       36.17      8.02 o 
   6  -3  14       53.98       62.02      8.02 o 
  -9  -2  14       49.33       53.77      7.42 o 
  -8  -2  14       49.57       55.75      6.74 o 
  -7  -2  14       67.71       76.17      6.78 o 
  -6  -2  14      100.39       98.89      8.53 o 
  -5  -2  14       72.37       78.64      8.81 o 
  -4  -2  14      427.50      427.56     18.42 o 
  -3  -2  14       30.78       38.01      5.68 o 
  -2  -2  14      865.26      834.12     29.63 o 
  -1  -2  14       38.65       37.39      6.18 o 
   0  -2  14      195.90      173.48     17.12 o 
   1  -2  14       17.64       24.04      7.73 o 
   2  -2  14       46.25       52.72      7.25 o 
   3  -2  14      534.96      572.17     25.70 o 
   4  -2  14       70.42       62.54      9.19 o 
   5  -2  14      319.63      330.60     37.27 o 
   6  -2  14       90.29       84.79     18.64 o 
  -9  -1  14       16.39       15.81      4.56 o 
  -8  -1  14       52.53       50.90      5.67 o 
  -7  -1  14       22.05       26.04      5.14 o 
  -6  -1  14       28.20       32.66      6.32 o 
  -5  -1  14        4.28        7.60      5.69 o 
  -4  -1  14      369.13      374.89     17.42 o 
  -3  -1  14       78.09       68.73      6.82 o 
  -2  -1  14      316.70      301.54     17.41 o 
  -1  -1  14        2.26        3.32      3.51 o 
   0  -1  14      138.10      140.10     12.34 o 
   1  -1  14      504.49      516.51     34.68 o 
   2  -1  14      119.03      102.95      9.76 o 
   3  -1  14      136.96      160.55     13.25 o 
   4  -1  14       13.75       17.74      5.58 o 
   5  -1  14       18.12       14.18      4.95 o 
   6  -1  14        4.70        3.36      4.26 o 
   7  -1  14       76.16       88.41     10.86 o 
  -9   0  14       62.22       61.21      5.30 o 
  -8   0  14       29.06       33.42      7.59 o 
  -7   0  14      516.29      547.90     24.14 o 
  -6   0  14      271.04      286.78     15.55 o 
  -5   0  14       64.24       65.53      6.96 o 
  -4   0  14      210.96      195.70     11.95 o 
  -3   0  14       26.01       24.35      6.16 o 
  -2   0  14      476.33      393.28     39.87 o 
  -1   0  14       76.35       75.56     12.21 o 
   0   0  14       19.38       19.43      6.09 o 
   1   0  14       33.16       39.81      7.30 o 
   2   0  14       13.18       19.71      6.23 o 
   3   0  14        0.22        4.88      4.98 o 
   4   0  14       35.72       38.54      5.40 o 
   5   0  14       11.69       16.18      4.46 o 
   6   0  14        2.49        3.24      4.44 o 
   7   0  14       51.10       53.20      5.82 o 
  -9   1  14       13.83        9.90      4.51 o 
  -8   1  14       57.45       53.09      5.85 o 
  -7   1  14       18.67       20.05      5.66 o 
  -6   1  14       33.08       34.75      6.26 o 
  -5   1  14        5.47        6.81      4.55 o 
  -4   1  14      375.71      351.71     30.11 o 
  -3   1  14       85.30       66.56      9.71 o 
  -2   1  14      273.46      267.48     15.80 o 
  -1   1  14        2.77        4.28      4.72 o 
   0   1  14      133.17      130.18     12.10 o 
   1   1  14      540.17      538.27     26.31 o 
   2   1  14      110.73       99.53      9.88 o 
   3   1  14      142.81      157.41      9.89 o 
   4   1  14        6.57        7.42      4.08 o 
   5   1  14       17.75       15.31      4.31 o 
   6   1  14        1.73        1.44      3.56 o 
   7   1  14       79.24       95.21      7.76 o 
  -9   2  14       48.34       50.93      6.92 o 
  -8   2  14       47.90       50.16      6.94 o 
  -7   2  14       64.39       63.23      7.38 o 
  -6   2  14      110.97       95.60     11.36 o 
  -5   2  14       61.92       58.33      7.74 o 
  -4   2  14      419.57      407.76     39.86 o 
  -3   2  14       30.67       30.69      4.98 o 
  -2   2  14      921.21      810.22     60.09 o 
  -1   2  14       64.36       59.77      7.17 o 
   0   2  14      186.20      176.52     13.61 o 
   1   2  14       31.40       36.19      7.81 o 
   2   2  14       30.82       33.57      5.24 o 
   3   2  14      527.50      556.67     20.21 o 
   4   2  14       81.08       74.91      6.87 o 
   5   2  14      329.68      375.71     17.41 o 
   6   2  14       91.37      104.92      8.86 o 
  -8   3  14      225.77      235.83     44.43 o 
  -7   3  14      107.85      103.08     26.34 o 
  -6   3  14       22.79       15.81      4.37 o 
  -5   3  14      262.87      258.77     49.74 o 
  -4   3  14      205.75      196.84     25.96 o 
  -3   3  14       68.80       52.38      6.57 o 
  -2   3  14      898.50      806.13     62.86 o 
  -1   3  14      547.21      487.47     29.57 o 
   0   3  14      193.81      185.73     10.50 o 
   1   3  14       77.33       78.44      6.99 o 
   2   3  14      240.98      228.27     10.67 o 
   3   3  14       59.08       54.01      5.62 o 
   4   3  14       21.76       23.42      5.12 o 
   5   3  14       26.15       29.77      5.90 o 
   6   3  14       52.11       57.89      7.95 o 
  -7   4  14      194.98      203.89     51.51 o 
  -6   4  14       84.84       88.22     12.54 o 
  -5   4  14       47.68       52.27      6.93 o 
  -4   4  14      181.28      183.04     13.00 o 
  -3   4  14      115.95      112.72     10.71 o 
  -2   4  14       48.28       52.12      8.21 o 
  -1   4  14      106.21       92.86     11.87 o 
   0   4  14      274.36      252.99     11.68 o 
   1   4  14       54.64       50.21      6.02 o 
   2   4  14      114.56      118.34     11.29 o 
   3   4  14       84.72       93.15      7.23 o 
   4   4  14        9.30       12.72      4.84 o 
   5   4  14       28.25       33.91      4.62 o 
  -7   5  14       47.15       40.99      7.96 o 
  -6   5  14       64.00       65.89      7.16 o 
  -5   5  14       24.92       27.66      7.54 o 
  -4   5  14       21.28       27.54      5.30 o 
  -3   5  14       59.22       64.43      7.06 o 
  -2   5  14       27.43       27.52      5.53 o 
  -1   5  14       83.47       83.61      5.88 o 
   0   5  14       60.06       52.04      4.98 o 
   1   5  14      112.01      101.06      9.68 o 
   2   5  14       11.27       13.09      3.15 o 
   3   5  14       88.31       86.76      6.58 o 
   4   5  14      240.49      267.09     25.10 o 
  -5   6  14       49.40       49.74      8.74 o 
  -4   6  14       52.78       57.41      9.64 o 
  -3   6  14        4.84        6.27      6.10 o 
  -2   6  14       32.56       26.14      5.05 o 
  -1   6  14       60.32       56.71      5.67 o 
   0   6  14       23.15       25.90      4.54 o 
   1   6  14       29.81       25.89      8.57 o 
   2   6  14       39.78       41.84      5.64 o 
   3   6  14        1.82        2.31      2.55 o 
  -2   7  14       18.77       13.64      3.85 o 
  -1   7  14       94.59       87.81      6.38 o 
   0   7  14      189.44      218.57     24.74 o 
  -3  -6  15       11.20       16.25      9.94 o 
  -2  -6  15       21.45       29.39      7.42 o 
  -1  -6  15       14.84       24.44      5.55 o 
   0  -6  15        5.01        4.69      4.73 o 
  -5  -5  15      151.73      143.73     21.71 o 
  -4  -5  15        4.87        1.83      3.76 o 
  -3  -5  15        0.03        1.69      3.32 o 
  -2  -5  15      147.98      131.14     15.48 o 
  -1  -5  15      118.78      102.35     16.00 o 
   0  -5  15        2.46        1.76      2.84 o 
   1  -5  15        4.57        4.38      3.68 o 
   2  -5  15       10.50        5.12      4.18 o 
  -6  -4  15       22.45       28.07      5.26 o 
  -5  -4  15       56.04       55.93      8.00 o 
  -4  -4  15       59.87       64.35      7.35 o 
  -3  -4  15       74.88       75.65      9.40 o 
  -2  -4  15       64.71       65.03     10.73 o 
  -1  -4  15      149.17      149.89     13.52 o 
   0  -4  15       59.33       51.50      6.56 o 
   1  -4  15      246.61      230.32     19.92 o 
   2  -4  15      419.74      425.83     30.80 o 
   3  -4  15       23.08       18.09      5.93 o 
  -7  -3  15       28.70       29.56      6.56 o 
  -6  -3  15       16.47       18.01      6.21 o 
  -5  -3  15       18.80       20.11      8.62 o 
  -4  -3  15       19.33       16.07      5.50 o 
  -3  -3  15       48.17       52.60      7.26 o 
  -2  -3  15       14.12       13.73      5.48 o 
  -1  -3  15       63.03       61.72      6.70 o 
   0  -3  15      409.95      389.05     29.34 o 
   1  -3  15        9.88        8.50      4.90 o 
   2  -3  15      149.78      163.57     12.10 o 
   3  -3  15      191.87      218.72     12.40 o 
   4  -3  15      203.13      221.93     14.58 o 
   5  -3  15       12.67       11.47      4.69 o 
  -8  -2  15      110.27      128.42     10.38 o 
  -7  -2  15      258.05      301.65     13.93 o 
  -6  -2  15       64.97       73.15      7.35 o 
  -5  -2  15       21.90       24.03      5.37 o 
  -4  -2  15       24.09       25.93      5.68 o 
  -3  -2  15        4.37        2.94      4.09 o 
  -2  -2  15        5.82        8.55      4.10 o 
  -1  -2  15       26.24       22.76      4.87 o 
   0  -2  15      114.43      111.38     15.74 o 
   1  -2  15       71.92       79.93      8.53 o 
   2  -2  15       98.45      102.11     10.71 o 
   3  -2  15       10.52       10.47      5.72 o 
   4  -2  15       28.17       30.24      5.90 o 
   5  -2  15        9.94        7.81      5.63 o 
  -8  -1  15       44.51       48.80      7.05 o 
  -7  -1  15       17.98       19.96      5.62 o 
  -6  -1  15       78.36       85.16      8.67 o 
  -5  -1  15      246.61      269.92     13.63 o 
  -4  -1  15      253.41      250.25     19.45 o 
  -3  -1  15      254.39      245.28     17.60 o 
  -2  -1  15      398.76      372.39     46.15 o 
  -1  -1  15       32.02       33.05      6.69 o 
   0  -1  15      400.90      396.67     21.46 o 
   1  -1  15       26.27       29.23      7.88 o 
   2  -1  15      276.33      285.50     17.84 o 
   3  -1  15        5.71        4.84      4.44 o 
   4  -1  15        5.12       10.78      5.96 o 
   5  -1  15       21.09       21.49      8.19 o 
   6  -1  15       15.32       15.10      8.19 o 
  -8   0  15        2.09        3.26      2.98 o 
  -7   0  15       10.02        3.93      3.83 o 
  -6   0  15       84.99       78.18      7.67 o 
  -5   0  15        5.25        4.84      3.93 o 
  -4   0  15      238.99      222.27     15.09 o 
  -3   0  15       95.77       81.02      9.65 o 
  -2   0  15      340.94      352.06     21.96 o 
  -1   0  15        4.10        1.81      6.62 o 
   0   0  15       89.08       88.25     12.77 o 
   1   0  15       38.43       45.12      7.40 o 
   2   0  15      792.52      812.22     33.82 o 
   3   0  15      280.66      258.46     18.35 o 
   4   0  15      419.90      434.63     20.19 o 
   5   0  15      319.90      328.83     45.26 o 
   6   0  15       39.68       40.94      6.93 o 
  -8   1  15       58.55       56.96      6.23 o 
  -7   1  15       18.79       19.09      5.35 o 
  -6   1  15       95.54       94.47      9.59 o 
  -5   1  15      273.67      278.49     26.01 o 
  -4   1  15      241.98      209.04     36.07 o 
  -3   1  15      292.41      296.47     16.32 o 
  -2   1  15      393.27      400.51     19.86 o 
  -1   1  15       23.88       24.42      6.53 o 
   0   1  15      400.00      385.30     19.63 o 
   1   1  15       30.02       31.76      7.81 o 
   2   1  15      274.59      284.83     17.64 o 
   3   1  15        1.53        1.39      4.49 o 
   4   1  15        3.62        8.15      3.89 o 
   5   1  15       26.73       30.98      6.25 o 
   6   1  15        9.54        7.71      3.57 o 
  -8   2  15      101.15      110.35     26.81 o 
  -7   2  15      269.29      263.28     42.85 o 
  -6   2  15       75.47       72.41     12.17 o 
  -5   2  15       19.58       16.34      4.95 o 
  -4   2  15       24.94       25.50      7.24 o 
  -3   2  15        9.41        6.45      5.44 o 
  -2   2  15        9.42       10.51      3.65 o 
  -1   2  15       32.81       30.46      6.38 o 
   0   2  15      125.45      128.89     11.69 o 
   1   2  15       80.72       87.38      8.88 o 
   2   2  15      108.14      110.49     10.91 o 
   3   2  15       11.14        9.03      3.84 o 
   4   2  15       33.38       31.57      4.52 o 
   5   2  15       10.18        6.71      4.24 o 
  -7   3  15       27.07       19.65      8.42 o 
  -6   3  15       14.49       10.04      6.85 o 
  -5   3  15       20.19       15.81      6.97 o 
  -4   3  15       19.83       11.32      5.65 o 
  -3   3  15       37.08       38.05      6.08 o 
  -2   3  15       13.82       12.13      4.35 o 
  -1   3  15       69.15       58.89      5.77 o 
   0   3  15      447.82      442.26     42.27 o 
   1   3  15       10.86       14.73      5.96 o 
   2   3  15      155.44      157.19      9.82 o 
   3   3  15      181.59      189.91      9.90 o 
   4   3  15      202.31      210.26     12.18 o 
   5   3  15        8.07        4.31      5.06 o 
  -6   4  15       20.72       21.74      8.53 o 
  -5   4  15       50.23       40.58     10.92 o 
  -4   4  15       49.88       53.16      6.48 o 
  -3   4  15       88.37       83.84     10.19 o 
  -2   4  15       79.44       75.16      8.28 o 
  -1   4  15      143.93      138.43     15.97 o 
   0   4  15       48.95       45.21      8.96 o 
   1   4  15      253.20      240.26     27.83 o 
   2   4  15      429.62      405.27     19.15 o 
   3   4  15       22.25       17.38      4.02 o 
   4   4  15      127.33      138.30      7.98 o 
  -5   5  15      144.00      144.04     16.08 o 
  -4   5  15        5.82        3.10      3.07 o 
  -3   5  15        1.04        2.59      3.67 o 
  -2   5  15      127.43      118.70      8.42 o 
  -1   5  15      113.31      103.46      7.73 o 
   0   5  15        0.70        0.23      2.72 o 
   1   5  15        2.11        1.57      2.94 o 
   2   5  15        9.27        9.83      2.74 o 
   3   5  15        2.07        0.94      2.81 o 
  -3   6  15        9.19       16.00      5.84 o 
  -2   6  15       15.97       20.39      6.40 o 
  -1   6  15        9.20        2.00      2.43 o 
   0   6  15        7.96        3.97      4.69 o 
   1   6  15       37.93       36.48      4.15 o 
  -3  -5  16       60.74       57.44      7.87 o 
  -2  -5  16        9.55       12.51      3.49 o 
  -1  -5  16       50.16       46.79      6.33 o 
   0  -5  16       99.25       92.39      9.49 o 
  -5  -4  16        1.60        2.44      2.99 o 
  -4  -4  16       17.66       24.48      4.98 o 
  -3  -4  16        7.30       10.32      4.20 o 
  -2  -4  16       23.63       25.15      7.45 o 
  -1  -4  16      113.79      107.98     10.93 o 
   0  -4  16       80.16       75.09      6.90 o 
   1  -4  16      100.34       99.30     10.19 o 
   2  -4  16       50.80       48.71     10.24 o 
  -6  -3  16      293.91      327.57     19.31 o 
  -5  -3  16      182.38      184.75     11.75 o 
  -4  -3  16        7.12        7.89      4.60 o 
  -3  -3  16      376.12      378.57     28.43 o 
  -2  -3  16      109.06       91.94      7.98 o 
  -1  -3  16       89.27       83.52      7.02 o 
   0  -3  16      128.35      113.32     15.63 o 
   1  -3  16       43.90       52.00      7.46 o 
   2  -3  16        3.80        5.01      4.29 o 
   3  -3  16       20.48       20.82      4.31 o 
  -7  -2  16       68.31       82.58      8.29 o 
  -6  -2  16       21.14       25.16      4.33 o 
  -5  -2  16      159.50      158.72      8.69 o 
  -4  -2  16       32.23       34.80      5.50 o 
  -3  -2  16      427.36      442.98     42.53 o 
  -2  -2  16      160.63      165.85     17.94 o 
  -1  -2  16       15.81       13.09      3.99 o 
   0  -2  16      228.75      239.06     15.12 o 
   1  -2  16      506.41      553.49     25.82 o 
   2  -2  16       98.70      106.81      8.65 o 
   3  -2  16      215.54      235.20     12.71 o 
   4  -2  16      221.26      256.38     12.77 o 
  -7  -1  16       20.72       24.19      4.33 o 
  -6  -1  16       20.55       23.88      4.88 o 
  -5  -1  16       94.44       98.47      7.19 o 
  -4  -1  16       21.73       22.31      6.07 o 
  -3  -1  16       82.15       81.28     10.14 o 
  -2  -1  16       92.79       84.96     13.07 o 
  -1  -1  16      235.76      251.38     14.60 o 
   0  -1  16      127.53      141.71     10.61 o 
   1  -1  16      159.31      154.11     12.04 o 
   2  -1  16       43.58       48.80      8.26 o 
   3  -1  16      124.52      145.86     10.21 o 
   4  -1  16      100.64      119.88      9.85 o 
  -7   0  16       71.35       79.62      5.98 o 
  -6   0  16       18.59       16.19      4.04 o 
  -5   0  16       11.55       10.21      4.75 o 
  -4   0  16       27.98       21.72      4.52 o 
  -3   0  16       24.10       23.20      9.26 o 
  -2   0  16       10.77        9.68      8.20 o 
  -1   0  16        4.72        5.57      7.25 o 
   0   0  16       26.47       27.17     13.31 o 
   1   0  16        0.35        0.97      4.41 o 
   2   0  16        2.72        2.43      4.07 o 
   3   0  16        7.01        7.60      4.59 o 
   4   0  16       17.81       22.04      5.22 o 
  -7   1  16       17.60       19.31      4.09 o 
  -6   1  16       26.89       26.43      4.27 o 
  -5   1  16      107.17      100.68     16.49 o 
  -4   1  16       31.41       34.37      7.48 o 
  -3   1  16       93.85       99.74     10.32 o 
  -2   1  16      112.48      112.42      9.50 o 
  -1   1  16      253.49      260.34     14.91 o 
   0   1  16      134.40      141.34     10.60 o 
   1   1  16      160.90      153.94     12.55 o 
   2   1  16       48.95       53.95      8.31 o 
   3   1  16      124.95      147.43     10.12 o 
   4   1  16       97.38      114.00      9.77 o 
  -7   2  16       67.88       72.29     28.98 o 
  -6   2  16       19.27       15.83      4.57 o 
  -5   2  16      151.16      141.85     30.09 o 
  -4   2  16       25.73       29.39      7.20 o 
  -3   2  16      435.26      446.39     53.43 o 
  -2   2  16      154.22      165.39     16.44 o 
  -1   2  16       19.30       16.62      5.37 o 
   0   2  16      245.33      245.74     15.58 o 
   1   2  16      516.01      531.25     31.63 o 
   2   2  16       95.79      103.23      9.90 o 
   3   2  16      225.07      235.51     12.79 o 
   4   2  16      228.79      265.83     18.43 o 
  -6   3  16      282.01      362.01     26.70 o 
  -5   3  16      179.73      207.94     16.38 o 
  -4   3  16        7.58       10.79      6.48 o 
  -3   3  16      378.47      445.02     28.24 o 
  -2   3  16       95.16       80.69     21.65 o 
  -1   3  16       97.41       98.77     15.29 o 
   0   3  16      135.30      137.54     16.25 o 
   1   3  16       45.82       50.21      7.39 o 
   2   3  16        4.74        5.61      4.36 o 
   3   3  16       23.10       18.67      4.52 o 
  -5   4  16        0.23        0.72      1.93 o 
  -4   4  16       17.76       19.82      5.76 o 
  -3   4  16        8.43        7.75      3.54 o 
  -2   4  16       16.51       21.71     10.07 o 
  -1   4  16      109.57      122.29     15.57 o 
   0   4  16       90.05       97.17     10.37 o 
   1   4  16       91.82       71.13     27.19 o 
   2   4  16       48.05       39.41      9.06 o 
  -3   5  16       61.73       59.94      6.02 o 
  -2   5  16        5.60        5.72      4.18 o 
  -1   5  16       54.21       55.84      6.74 o 
   0   5  16      102.97      109.84     10.92 o 
   1   5  16        4.88        3.92      5.29 o 
  -2  -4  17       21.40       18.58      3.92 o 
  -1  -4  17       29.18       25.00      4.11 o 
  -4  -3  17       28.01       26.58      7.37 o 
  -3  -3  17       14.26       16.47      4.52 o 
  -2  -3  17       68.03       58.88     10.64 o 
  -1  -3  17      266.26      226.94     30.69 o 
   0  -3  17        3.55        1.69      2.80 o 
   1  -3  17      408.52      438.23     17.97 o 
  -5  -2  17      170.76      179.21     14.97 o 
  -4  -2  17       36.64       39.63      4.97 o 
  -3  -2  17       16.93       13.23      4.78 o 
  -2  -2  17       24.31       24.79      6.26 o 
  -1  -2  17       47.15       53.16      7.38 o 
   0  -2  17       44.91       54.57      7.56 o 
   1  -2  17       16.55       19.45      5.54 o 
   2  -2  17       23.37       23.94      5.84 o 
  -5  -1  17      104.93      108.57     14.11 o 
  -4  -1  17      190.22      191.84     30.32 o 
  -3  -1  17      148.59      172.35     14.28 o 
  -2  -1  17       66.37       75.75      8.95 o 
  -1  -1  17      138.73      145.02     10.24 o 
   0  -1  17       99.50      111.75      8.91 o 
   1  -1  17       48.59       52.64      7.65 o 
   2  -1  17      125.97      161.58     11.50 o 
   3  -1  17       69.86       86.54      7.13 o 
  -6   0  17        6.76       12.22      3.39 o 
  -5   0  17       77.60       74.07     14.17 o 
  -4   0  17      151.05      176.01     13.73 o 
  -3   0  17       79.62       88.25      8.20 o 
  -2   0  17       20.03       18.80      8.17 o 
  -1   0  17      109.37      111.41     17.40 o 
   0   0  17      542.09      598.35     28.63 o 
   1   0  17      109.56      129.05     10.70 o 
   2   0  17      310.01      314.89     15.43 o 
   3   0  17      233.67      281.48     13.50 o 
  -5   1  17      101.13      112.28     13.46 o 
  -4   1  17      197.68      219.39     23.29 o 
  -3   1  17      156.06      178.27     14.61 o 
  -2   1  17       73.07       77.30      9.00 o 
  -1   1  17      145.94      146.75     10.12 o 
   0   1  17      104.48      118.28      9.21 o 
   1   1  17       50.80       53.49      7.54 o 
   2   1  17      129.18      165.76     11.36 o 
   3   1  17       71.49       87.07      7.30 o 
  -5   2  17      182.29      175.09     56.77 o 
  -4   2  17       44.03       46.26     12.33 o 
  -3   2  17       23.87       18.99      5.65 o 
  -2   2  17       25.17       26.12      6.09 o 
  -1   2  17       48.04       49.58      7.48 o 
   0   2  17       53.36       58.99      7.71 o 
   1   2  17       17.46       19.55      5.69 o 
   2   2  17       25.64       26.52      5.80 o 
  -4   3  17       32.32       39.71     10.83 o 
  -3   3  17       18.06       25.81      6.87 o 
  -2   3  17       76.64       84.63     10.02 o 
  -1   3  17      269.73      244.38     84.07 o 
   0   3  17        3.69        2.39      2.72 o 
   1   3  17      415.03      403.10     61.12 o 
  -2   4  17       22.70       22.44      5.72 o 
  -1   4  17       34.12       36.09      6.14 o 
  -3  -1  18       11.06       12.51      4.16 o 
  -2  -1  18       39.65       39.14      6.27 o 
  -1  -1  18       18.28       24.19      7.07 o 
   0  -1  18       31.99       29.90      7.18 o 
  -3   0  18        0.73        1.06      2.93 o 
  -2   0  18       68.83       87.12      7.96 o 
  -1   0  18       46.73       46.87      5.93 o 
   0   0  18       11.13       14.84      4.34 o 
  -3   1  18       18.07       19.84      4.28 o 
  -2   1  18       38.71       40.21      7.94 o 
  -1   1  18       21.50       26.54      7.12 o 
   0   1  18       27.43       24.73      7.11 o 
                                                 
